# Supplementary material for: Exploring clade differentiation of the Faecalibacterium prausnitzii complex
Source: iScience. 2022 Nov 9;25(12):105533. doi: 10.1016/j.isci.2022.105533 (PMC9676633; doi:10.1016/j.isci.2022.105533)
Supplement: Table S1. Accession number of NCBI genomes of F. prausnitzii, other species of the Ruminococcaceae family used for the analysis, and metagenomic samples included for the starting dataset, related to Figure 1 — For each metagenomic sample, the accession number and the BioProject code is reported. For each F. prausnitzii reference genome downloaded from the NCBI database, information concerning strain identification, level of genome assembly, genome size (Mb), percentage of GC content, the number of scaffold, the release date of the sequence and the correspondent RefSeq FTP link are listed. Reference genomes for the OS are given with the assembly code, the considered strain, as well as the BioSample and BioProject codes [file mmc2.xlsx]

## Sheet: Metagenomic_dataset_used
Dataset_name	Samples
AsnicarF_2017	16
BackhedF_2015	400
BiagiE_2016	62
CosteaPI_2017	108
NishijimaS_2016	58
Obregon-TitoAJ_2015	58
RampelliS_2015	38
Total	740

## Sheet: Metagenomes_accession_numbers
Sample	Run	Project	Notes
AsnicarF_2017__MV_FEI1_t1Q14	SRR4052021	PRJNA339914
AsnicarF_2017__MV_FEI2_t1Q14	SRR4052022	PRJNA339915
AsnicarF_2017__MV_FEI3_t1Q14	SRR4052033	PRJNA339916
AsnicarF_2017__MV_FEI4_t1Q14	SRR4052038	PRJNA339917
AsnicarF_2017__MV_FEI4_t2Q15	SRR4052039	PRJNA339918
AsnicarF_2017__MV_FEI5_t1Q14	SRR4052040	PRJNA339919
AsnicarF_2017__MV_FEI5_t2Q14	SRR4052041	PRJNA339920
AsnicarF_2017__MV_FEI5_t3Q15	SRR4052042	PRJNA339921
AsnicarF_2017__MV_FEM1_t1Q14	SRR4052043	PRJNA339922
AsnicarF_2017__MV_FEM2_t1Q14	SRR4052044	PRJNA339923
AsnicarF_2017__MV_FEM3_t1Q14	SRR4052023	PRJNA339924
AsnicarF_2017__MV_FEM4_t1Q14	SRR4052024	PRJNA339925
AsnicarF_2017__MV_FEM4_t2Q15	SRR4052025	PRJNA339926
AsnicarF_2017__MV_FEM5_t1Q14	SRR4052026	PRJNA339927
AsnicarF_2017__MV_FEM5_t2Q14	SRR4052027	PRJNA339928
AsnicarF_2017__MV_FEM5_t3Q15	SRR4052028	PRJNA339929
BackhedF_2015__SID1_12M	ERR525700	PRJEB6456
BackhedF_2015__SID1_4M	ERR525721	PRJEB6457
BackhedF_2015__SID1_B	ERR525758	PRJEB6458
BackhedF_2015__SID1_M	ERR525759	PRJEB6459
BackhedF_2015__SID10_12M	ERR525688	PRJEB6460
BackhedF_2015__SID10_4M	ERR525693	PRJEB6461
BackhedF_2015__SID10_B	ERR525698	PRJEB6462
BackhedF_2015__SID10_M	ERR525699	PRJEB6463
BackhedF_2015__SID103_12M	ERR525689	PRJEB6464
BackhedF_2015__SID103_4M	ERR525690	PRJEB6465
BackhedF_2015__SID103_B	ERR525691	PRJEB6466
BackhedF_2015__SID103_M	ERR525692	PRJEB6467
BackhedF_2015__SID105_12M	ERR525694	PRJEB6468
BackhedF_2015__SID105_4M	ERR525695	PRJEB6469
BackhedF_2015__SID105_B	ERR525696	PRJEB6470
BackhedF_2015__SID105_M	ERR525697	PRJEB6471
BackhedF_2015__SID12_12M	ERR525701	PRJEB6472
BackhedF_2015__SID12_4M	ERR525702	PRJEB6473
BackhedF_2015__SID12_B	ERR525707	PRJEB6474
BackhedF_2015__SID12_M	ERR525708	PRJEB6475
BackhedF_2015__SID128_12M	ERR525703	PRJEB6476
BackhedF_2015__SID128_4M	ERR525704	PRJEB6477
BackhedF_2015__SID128_B	ERR525705	PRJEB6478
BackhedF_2015__SID128_M	ERR525706	PRJEB6479
BackhedF_2015__SID130_12M	ERR525709	PRJEB6480
BackhedF_2015__SID130_4M	ERR525710	PRJEB6481
BackhedF_2015__SID130_B	ERR525711	PRJEB6482
BackhedF_2015__SID130_M	ERR525712	PRJEB6483
BackhedF_2015__SID133_12M	ERR525713	PRJEB6484
BackhedF_2015__SID133_4M	ERR525714	PRJEB6485
BackhedF_2015__SID133_B	ERR525715	PRJEB6486
BackhedF_2015__SID133_M	ERR525716	PRJEB6487
BackhedF_2015__SID137_12M	ERR525717	PRJEB6488
BackhedF_2015__SID137_4M	ERR525718	PRJEB6489
BackhedF_2015__SID137_B	ERR525719	PRJEB6490
BackhedF_2015__SID137_M	ERR525720	PRJEB6491
BackhedF_2015__SID150_12M	ERR525722	PRJEB6492
BackhedF_2015__SID150_4M	ERR525723	PRJEB6493
BackhedF_2015__SID150_B	ERR525724	PRJEB6494
BackhedF_2015__SID150_M	ERR525725	PRJEB6495
BackhedF_2015__SID157_12M	ERR525726	PRJEB6496
BackhedF_2015__SID157_4M	ERR525727	PRJEB6497
BackhedF_2015__SID157_B	ERR525728	PRJEB6498
BackhedF_2015__SID157_M	ERR525729	PRJEB6499
BackhedF_2015__SID172_12M	ERR525730	PRJEB6500
BackhedF_2015__SID172_4M	ERR525731	PRJEB6501
BackhedF_2015__SID172_B	ERR525732	PRJEB6502
BackhedF_2015__SID172_M	ERR525733	PRJEB6503
BackhedF_2015__SID179_12M	ERR525734	PRJEB6504
BackhedF_2015__SID179_4M	ERR525735	PRJEB6505
BackhedF_2015__SID179_B	ERR525736	PRJEB6506
BackhedF_2015__SID179_M	ERR525737	PRJEB6507
BackhedF_2015__SID18_12M	ERR525743	PRJEB6508
BackhedF_2015__SID18_4M	ERR525750	PRJEB6509
BackhedF_2015__SID18_B	ERR525752	PRJEB6510
BackhedF_2015__SID18_M	ERR525753	PRJEB6511
BackhedF_2015__SID180_12M	ERR525738	PRJEB6512
BackhedF_2015__SID180_4M	ERR525739	PRJEB6513
BackhedF_2015__SID180_B	ERR525740	PRJEB6514
BackhedF_2015__SID180_M	ERR525741	PRJEB6515
BackhedF_2015__SID181_12M	ERR525742	PRJEB6516
BackhedF_2015__SID181_4M	ERR525744	PRJEB6517
BackhedF_2015__SID181_B	ERR525745	PRJEB6518
BackhedF_2015__SID181_M	ERR525746	PRJEB6519
BackhedF_2015__SID184_12M	ERR525747	PRJEB6520
BackhedF_2015__SID184_4M	ERR525748	PRJEB6521
BackhedF_2015__SID184_B	ERR525749	PRJEB6522
BackhedF_2015__SID184_M	ERR525751	PRJEB6523
BackhedF_2015__SID195_12M	ERR525754	PRJEB6524
BackhedF_2015__SID195_4M	ERR525755	PRJEB6525
BackhedF_2015__SID195_B	ERR525756	PRJEB6526
BackhedF_2015__SID195_M	ERR525757	PRJEB6527
BackhedF_2015__SID201_12M	ERR525760	PRJEB6528
BackhedF_2015__SID201_4M	ERR525761	PRJEB6529
BackhedF_2015__SID201_B	ERR525762	PRJEB6530
BackhedF_2015__SID201_M	ERR525763	PRJEB6531
BackhedF_2015__SID203_12M	ERR525764	PRJEB6532
BackhedF_2015__SID203_4M	ERR525765	PRJEB6533
BackhedF_2015__SID203_B	ERR525766	PRJEB6534
BackhedF_2015__SID203_M	ERR525767	PRJEB6535
BackhedF_2015__SID224_12M	ERR525768	PRJEB6536
BackhedF_2015__SID224_4M	ERR525769	PRJEB6537
BackhedF_2015__SID224_B	ERR525770	PRJEB6538
BackhedF_2015__SID224_M	ERR525771	PRJEB6539
BackhedF_2015__SID229_12M	ERR525772	PRJEB6540
BackhedF_2015__SID229_4M	ERR525773	PRJEB6541
BackhedF_2015__SID229_B	ERR525774	PRJEB6542
BackhedF_2015__SID229_M	ERR525775	PRJEB6543
BackhedF_2015__SID238_12M	ERR525776	PRJEB6544
BackhedF_2015__SID238_4M	ERR525777	PRJEB6545
BackhedF_2015__SID238_B	ERR525778	PRJEB6546
BackhedF_2015__SID238_M	ERR525779	PRJEB6547
BackhedF_2015__SID240_12M	ERR525780	PRJEB6548
BackhedF_2015__SID240_4M	ERR525781	PRJEB6549
BackhedF_2015__SID240_B	ERR525782	PRJEB6550
BackhedF_2015__SID240_M	ERR525783	PRJEB6551
BackhedF_2015__SID241_12M	ERR525784	PRJEB6552
BackhedF_2015__SID241_4M	ERR525785	PRJEB6553
BackhedF_2015__SID241_B	ERR525786	PRJEB6554
BackhedF_2015__SID241_M	ERR525787	PRJEB6555
BackhedF_2015__SID244_12M	ERR525788	PRJEB6556
BackhedF_2015__SID244_4M	ERR525789	PRJEB6557
BackhedF_2015__SID244_B	ERR525790	PRJEB6558
BackhedF_2015__SID244_M	ERR525791	PRJEB6559
BackhedF_2015__SID256_12M	ERR525792	PRJEB6560
BackhedF_2015__SID256_4M	ERR525793	PRJEB6561
BackhedF_2015__SID256_B	ERR525794	PRJEB6562
BackhedF_2015__SID256_M	ERR525795	PRJEB6563
BackhedF_2015__SID258_12M	ERR525796	PRJEB6564
BackhedF_2015__SID258_4M	ERR525797	PRJEB6565
BackhedF_2015__SID258_B	ERR525798	PRJEB6566
BackhedF_2015__SID258_M	ERR525799	PRJEB6567
BackhedF_2015__SID26_12M	ERR525800	PRJEB6568
BackhedF_2015__SID26_4M	ERR525805	PRJEB6569
BackhedF_2015__SID26_B	ERR525814	PRJEB6570
BackhedF_2015__SID26_M	ERR525815	PRJEB6571
BackhedF_2015__SID263_12M	ERR525801	PRJEB6572
BackhedF_2015__SID263_4M	ERR525802	PRJEB6573
BackhedF_2015__SID263_B	ERR525803	PRJEB6574
BackhedF_2015__SID263_M	ERR525804	PRJEB6575
BackhedF_2015__SID265_12M	ERR525806	PRJEB6576
BackhedF_2015__SID265_4M	ERR525807	PRJEB6577
BackhedF_2015__SID265_B	ERR525808	PRJEB6578
BackhedF_2015__SID265_M	ERR525809	PRJEB6579
BackhedF_2015__SID268_12M	ERR525810	PRJEB6580
BackhedF_2015__SID268_4M	ERR525811	PRJEB6581
BackhedF_2015__SID268_B	ERR525812	PRJEB6582
BackhedF_2015__SID268_M	ERR525813	PRJEB6583
BackhedF_2015__SID272_12M	ERR525816	PRJEB6584
BackhedF_2015__SID272_4M	ERR525817	PRJEB6585
BackhedF_2015__SID272_B	ERR525818	PRJEB6586
BackhedF_2015__SID272_M	ERR525819	PRJEB6587
BackhedF_2015__SID274_12M	ERR525820	PRJEB6588
BackhedF_2015__SID274_4M	ERR525821	PRJEB6589
BackhedF_2015__SID274_B	ERR525822	PRJEB6590
BackhedF_2015__SID274_M	ERR525823	PRJEB6591
BackhedF_2015__SID275_12M	ERR525824	PRJEB6592
BackhedF_2015__SID275_4M	ERR525825	PRJEB6593
BackhedF_2015__SID275_B	ERR525826	PRJEB6594
BackhedF_2015__SID275_M	ERR525827	PRJEB6595
BackhedF_2015__SID276_12M	ERR525828	PRJEB6596
BackhedF_2015__SID276_4M	ERR525829	PRJEB6597
BackhedF_2015__SID276_B	ERR525830	PRJEB6598
BackhedF_2015__SID276_M	ERR525831	PRJEB6599
BackhedF_2015__SID281_12M	ERR525832	PRJEB6600
BackhedF_2015__SID281_4M	ERR525833	PRJEB6601
BackhedF_2015__SID281_B	ERR525834	PRJEB6602
BackhedF_2015__SID281_M	ERR525835	PRJEB6603
BackhedF_2015__SID282_12M	ERR525836	PRJEB6604
BackhedF_2015__SID282_4M	ERR525837	PRJEB6605
BackhedF_2015__SID282_B	ERR525838	PRJEB6606
BackhedF_2015__SID282_M	ERR525839	PRJEB6607
BackhedF_2015__SID326_12M	ERR525840	PRJEB6608
BackhedF_2015__SID326_4M	ERR525841	PRJEB6609
BackhedF_2015__SID326_B	ERR525842	PRJEB6610
BackhedF_2015__SID326_M	ERR525843	PRJEB6611
BackhedF_2015__SID332_12M	ERR525844	PRJEB6612
BackhedF_2015__SID332_4M	ERR525845	PRJEB6613
BackhedF_2015__SID332_B	ERR525846	PRJEB6614
BackhedF_2015__SID332_M	ERR525847	PRJEB6615
BackhedF_2015__SID335_12M	ERR525848	PRJEB6616
BackhedF_2015__SID335_4M	ERR525849	PRJEB6617
BackhedF_2015__SID335_B	ERR525850	PRJEB6618
BackhedF_2015__SID335_M	ERR525851	PRJEB6619
BackhedF_2015__SID338_12M	ERR525852	PRJEB6620
BackhedF_2015__SID338_4M	ERR525853	PRJEB6621
BackhedF_2015__SID338_B	ERR525854	PRJEB6622
BackhedF_2015__SID338_M	ERR525855	PRJEB6623
BackhedF_2015__SID341_12M	ERR525856	PRJEB6624
BackhedF_2015__SID341_4M	ERR525857	PRJEB6625
BackhedF_2015__SID341_B	ERR525858	PRJEB6626
BackhedF_2015__SID341_M	ERR525859	PRJEB6627
BackhedF_2015__SID343_12M	ERR525860	PRJEB6628
BackhedF_2015__SID343_4M	ERR525861	PRJEB6629
BackhedF_2015__SID343_B	ERR525862	PRJEB6630
BackhedF_2015__SID343_M	ERR525863	PRJEB6631
BackhedF_2015__SID345_12M	ERR525864	PRJEB6632
BackhedF_2015__SID345_4M	ERR525865	PRJEB6633
BackhedF_2015__SID345_B	ERR525866	PRJEB6634
BackhedF_2015__SID345_M	ERR525867	PRJEB6635
BackhedF_2015__SID350_12M	ERR525868	PRJEB6636
BackhedF_2015__SID350_4M	ERR525869	PRJEB6637
BackhedF_2015__SID350_B	ERR525870	PRJEB6638
BackhedF_2015__SID350_M	ERR525871	PRJEB6639
BackhedF_2015__SID367_12M	ERR525872	PRJEB6640
BackhedF_2015__SID367_4M	ERR525873	PRJEB6641
BackhedF_2015__SID367_B	ERR525874	PRJEB6642
BackhedF_2015__SID367_M	ERR525875	PRJEB6643
BackhedF_2015__SID377_12M	ERR525876	PRJEB6644
BackhedF_2015__SID377_4M	ERR525877	PRJEB6645
BackhedF_2015__SID377_B	ERR525878	PRJEB6646
BackhedF_2015__SID377_M	ERR525879	PRJEB6647
BackhedF_2015__SID38_12M	ERR525880	PRJEB6648
BackhedF_2015__SID38_4M	ERR525885	PRJEB6649
BackhedF_2015__SID38_B	ERR525894	PRJEB6650
BackhedF_2015__SID38_M	ERR525895	PRJEB6651
BackhedF_2015__SID383_12M	ERR525881	PRJEB6652
BackhedF_2015__SID383_4M	ERR525882	PRJEB6653
BackhedF_2015__SID383_B	ERR525883	PRJEB6654
BackhedF_2015__SID383_M	ERR525884	PRJEB6655
BackhedF_2015__SID385_12M	ERR525886	PRJEB6656
BackhedF_2015__SID385_4M	ERR525887	PRJEB6657
BackhedF_2015__SID385_B	ERR525888	PRJEB6658
BackhedF_2015__SID385_M	ERR525889	PRJEB6659
BackhedF_2015__SID387_12M	ERR525890	PRJEB6660
BackhedF_2015__SID387_4M	ERR525891	PRJEB6661
BackhedF_2015__SID387_B	ERR525892	PRJEB6662
BackhedF_2015__SID387_M	ERR525893	PRJEB6663
BackhedF_2015__SID39_12M	ERR525896	PRJEB6664
BackhedF_2015__SID39_4M	ERR525897	PRJEB6665
BackhedF_2015__SID39_B	ERR525902	PRJEB6666
BackhedF_2015__SID39_M	ERR525903	PRJEB6667
BackhedF_2015__SID397_12M	ERR525898	PRJEB6668
BackhedF_2015__SID397_4M	ERR525899	PRJEB6669
BackhedF_2015__SID397_B	ERR525900	PRJEB6670
BackhedF_2015__SID397_M	ERR525901	PRJEB6671
BackhedF_2015__SID42_12M	ERR525904	PRJEB6672
BackhedF_2015__SID42_4M	ERR525905	PRJEB6673
BackhedF_2015__SID42_B	ERR525906	PRJEB6674
BackhedF_2015__SID42_M	ERR525907	PRJEB6675
BackhedF_2015__SID45_12M	ERR525908	PRJEB6676
BackhedF_2015__SID45_4M	ERR525909	PRJEB6677
BackhedF_2015__SID45_B	ERR525910	PRJEB6678
BackhedF_2015__SID45_M	ERR525911	PRJEB6679
BackhedF_2015__SID503_12M	ERR525912	PRJEB6680
BackhedF_2015__SID503_4M	ERR525913	PRJEB6681
BackhedF_2015__SID503_B	ERR525914	PRJEB6682
BackhedF_2015__SID503_M	ERR525915	PRJEB6683
BackhedF_2015__SID504_12M	ERR525916	PRJEB6684
BackhedF_2015__SID504_4M	ERR525917	PRJEB6685
BackhedF_2015__SID504_B	ERR525918	PRJEB6686
BackhedF_2015__SID504_M	ERR525919	PRJEB6687
BackhedF_2015__SID507_12M	ERR525920	PRJEB6688
BackhedF_2015__SID507_4M	ERR525921	PRJEB6689
BackhedF_2015__SID507_B	ERR525922	PRJEB6690
BackhedF_2015__SID507_M	ERR525923	PRJEB6691
BackhedF_2015__SID51_12M	ERR525925	PRJEB6692
BackhedF_2015__SID51_4M	ERR525929	PRJEB6693
BackhedF_2015__SID51_B	ERR525930	PRJEB6694
BackhedF_2015__SID51_M	ERR525931	PRJEB6695
BackhedF_2015__SID511_12M	ERR525924	PRJEB6696
BackhedF_2015__SID511_4M	ERR525926	PRJEB6697
BackhedF_2015__SID511_B	ERR525927	PRJEB6698
BackhedF_2015__SID511_M	ERR525928	PRJEB6699
BackhedF_2015__SID521_12M	ERR525932	PRJEB6700
BackhedF_2015__SID521_4M	ERR525933	PRJEB6701
BackhedF_2015__SID521_B	ERR525934	PRJEB6702
BackhedF_2015__SID521_M	ERR525935	PRJEB6703
BackhedF_2015__SID526_12M	ERR525936	PRJEB6704
BackhedF_2015__SID526_4M	ERR525937	PRJEB6705
BackhedF_2015__SID526_B	ERR525938	PRJEB6706
BackhedF_2015__SID526_M	ERR525939	PRJEB6707
BackhedF_2015__SID527_12M	ERR525940	PRJEB6708
BackhedF_2015__SID527_4M	ERR525941	PRJEB6709
BackhedF_2015__SID527_B	ERR525942	PRJEB6710
BackhedF_2015__SID527_M	ERR525943	PRJEB6711
BackhedF_2015__SID53_12M	ERR525944	PRJEB6712
BackhedF_2015__SID53_4M	ERR525949	PRJEB6713
BackhedF_2015__SID53_B	ERR525954	PRJEB6714
BackhedF_2015__SID53_M	ERR525955	PRJEB6715
BackhedF_2015__SID532_12M	ERR525945	PRJEB6716
BackhedF_2015__SID532_4M	ERR525946	PRJEB6717
BackhedF_2015__SID532_B	ERR525947	PRJEB6718
BackhedF_2015__SID532_M	ERR525948	PRJEB6719
BackhedF_2015__SID536_12M	ERR525950	PRJEB6720
BackhedF_2015__SID536_4M	ERR525951	PRJEB6721
BackhedF_2015__SID536_B	ERR525952	PRJEB6722
BackhedF_2015__SID536_M	ERR525953	PRJEB6723
BackhedF_2015__SID544_12M	ERR525956	PRJEB6724
BackhedF_2015__SID544_4M	ERR525957	PRJEB6725
BackhedF_2015__SID544_B	ERR525958	PRJEB6726
BackhedF_2015__SID544_M	ERR525959	PRJEB6727
BackhedF_2015__SID546_12M	ERR525960	PRJEB6728
BackhedF_2015__SID546_4M	ERR525961	PRJEB6729
BackhedF_2015__SID546_B	ERR525962	PRJEB6730
BackhedF_2015__SID546_M	ERR525963	PRJEB6731
BackhedF_2015__SID549_12M	ERR525964	PRJEB6732
BackhedF_2015__SID549_4M	ERR525965	PRJEB6733
BackhedF_2015__SID549_B	ERR525966	PRJEB6734
BackhedF_2015__SID549_M	ERR525967	PRJEB6735
BackhedF_2015__SID560_12M	ERR525968	PRJEB6736
BackhedF_2015__SID560_4M	ERR525969	PRJEB6737
BackhedF_2015__SID560_B	ERR525970	PRJEB6738
BackhedF_2015__SID560_M	ERR525971	PRJEB6739
BackhedF_2015__SID565_12M	ERR525972	PRJEB6740
BackhedF_2015__SID565_4M	ERR525973	PRJEB6741
BackhedF_2015__SID565_B	ERR525974	PRJEB6742
BackhedF_2015__SID565_M	ERR525975	PRJEB6743
BackhedF_2015__SID566_12M	ERR525976	PRJEB6744
BackhedF_2015__SID566_4M	ERR525977	PRJEB6745
BackhedF_2015__SID566_B	ERR525978	PRJEB6746
BackhedF_2015__SID566_M	ERR525979	PRJEB6747
BackhedF_2015__SID567_12M	ERR525980	PRJEB6748
BackhedF_2015__SID567_4M	ERR525981	PRJEB6749
BackhedF_2015__SID567_B	ERR525982	PRJEB6750
BackhedF_2015__SID567_M	ERR525983	PRJEB6751
BackhedF_2015__SID570_12M	ERR525984	PRJEB6752
BackhedF_2015__SID570_4M	ERR525985	PRJEB6753
BackhedF_2015__SID570_B	ERR525986	PRJEB6754
BackhedF_2015__SID570_M	ERR525987	PRJEB6755
BackhedF_2015__SID572_12M	ERR525988	PRJEB6756
BackhedF_2015__SID572_4M	ERR525989	PRJEB6757
BackhedF_2015__SID572_B	ERR525990	PRJEB6758
BackhedF_2015__SID572_M	ERR525991	PRJEB6759
BackhedF_2015__SID577_12M	ERR525992	PRJEB6760
BackhedF_2015__SID577_4M	ERR525993	PRJEB6761
BackhedF_2015__SID577_B	ERR525994	PRJEB6762
BackhedF_2015__SID577_M	ERR525995	PRJEB6763
BackhedF_2015__SID582_12M	ERR525996	PRJEB6764
BackhedF_2015__SID582_4M	ERR525997	PRJEB6765
BackhedF_2015__SID582_B	ERR525998	PRJEB6766
BackhedF_2015__SID582_M	ERR525999	PRJEB6767
BackhedF_2015__SID585_12M	ERR526000	PRJEB6768
BackhedF_2015__SID585_4M	ERR526001	PRJEB6769
BackhedF_2015__SID585_B	ERR526002	PRJEB6770
BackhedF_2015__SID585_M	ERR526003	PRJEB6771
BackhedF_2015__SID587_12M	ERR526004	PRJEB6772
BackhedF_2015__SID587_4M	ERR526005	PRJEB6773
BackhedF_2015__SID587_B	ERR526006	PRJEB6774
BackhedF_2015__SID587_M	ERR526007	PRJEB6775
BackhedF_2015__SID589_12M	ERR526008	PRJEB6776
BackhedF_2015__SID589_4M	ERR526009	PRJEB6777
BackhedF_2015__SID589_B	ERR526010	PRJEB6778
BackhedF_2015__SID589_M	ERR526011	PRJEB6779
BackhedF_2015__SID590_12M	ERR526012	PRJEB6780
BackhedF_2015__SID590_4M	ERR526013	PRJEB6781
BackhedF_2015__SID590_B	ERR526014	PRJEB6782
BackhedF_2015__SID590_M	ERR526015	PRJEB6783
BackhedF_2015__SID591_12M	ERR526016	PRJEB6784
BackhedF_2015__SID591_4M	ERR526017	PRJEB6785
BackhedF_2015__SID591_B	ERR526018	PRJEB6786
BackhedF_2015__SID591_M	ERR526019	PRJEB6787
BackhedF_2015__SID598_12M	ERR526020	PRJEB6788
BackhedF_2015__SID598_4M	ERR526021	PRJEB6789
BackhedF_2015__SID598_B	ERR526022	PRJEB6790
BackhedF_2015__SID598_M	ERR526023	PRJEB6791
BackhedF_2015__SID599_12M	ERR526024	PRJEB6792
BackhedF_2015__SID599_4M	ERR526025	PRJEB6793
BackhedF_2015__SID599_B	ERR526026	PRJEB6794
BackhedF_2015__SID599_M	ERR526027	PRJEB6795
BackhedF_2015__SID608_12M	ERR526028	PRJEB6796
BackhedF_2015__SID608_4M	ERR526029	PRJEB6797
BackhedF_2015__SID608_B	ERR526030	PRJEB6798
BackhedF_2015__SID608_M	ERR526031	PRJEB6799
BackhedF_2015__SID615_12M	ERR526032	PRJEB6800
BackhedF_2015__SID615_4M	ERR526033	PRJEB6801
BackhedF_2015__SID615_B	ERR526034	PRJEB6802
BackhedF_2015__SID615_M	ERR526035	PRJEB6803
BackhedF_2015__SID622_12M	ERR526036	PRJEB6804
BackhedF_2015__SID622_4M	ERR526037	PRJEB6805
BackhedF_2015__SID622_B	ERR526038	PRJEB6806
BackhedF_2015__SID622_M	ERR526039	PRJEB6807
BackhedF_2015__SID624_12M	ERR526040	PRJEB6808
BackhedF_2015__SID624_4M	ERR526041	PRJEB6809
BackhedF_2015__SID624_B	ERR526042	PRJEB6810
BackhedF_2015__SID624_M	ERR526043	PRJEB6811
BackhedF_2015__SID626_12M	ERR526044	PRJEB6812
BackhedF_2015__SID626_4M	ERR526045	PRJEB6813
BackhedF_2015__SID626_B	ERR526046	PRJEB6814
BackhedF_2015__SID626_M	ERR526047	PRJEB6815
BackhedF_2015__SID633_12M	ERR526048	PRJEB6816
BackhedF_2015__SID633_4M	ERR526049	PRJEB6817
BackhedF_2015__SID633_B	ERR526050	PRJEB6818
BackhedF_2015__SID633_M	ERR526051	PRJEB6819
BackhedF_2015__SID635_12M	ERR526052	PRJEB6820
BackhedF_2015__SID635_4M	ERR526053	PRJEB6821
BackhedF_2015__SID635_B	ERR526054	PRJEB6822
BackhedF_2015__SID635_M	ERR526055	PRJEB6823
BackhedF_2015__SID637_12M	ERR526056	PRJEB6824
BackhedF_2015__SID637_4M	ERR526057	PRJEB6825
BackhedF_2015__SID637_B	ERR526058	PRJEB6826
BackhedF_2015__SID637_M	ERR526059	PRJEB6827
BackhedF_2015__SID640_12M	ERR526060	PRJEB6828
BackhedF_2015__SID640_4M	ERR526061	PRJEB6829
BackhedF_2015__SID640_B	ERR526062	PRJEB6830
BackhedF_2015__SID640_M	ERR526063	PRJEB6831
BackhedF_2015__SID7_12M	ERR526068	PRJEB6832
BackhedF_2015__SID7_4M	ERR526069	PRJEB6833
BackhedF_2015__SID7_B	ERR526074	PRJEB6834
BackhedF_2015__SID7_M	ERR526075	PRJEB6835
BackhedF_2015__SID70_12M	ERR526064	PRJEB6836
BackhedF_2015__SID70_4M	ERR526065	PRJEB6837
BackhedF_2015__SID70_B	ERR526066	PRJEB6838
BackhedF_2015__SID70_M	ERR526067	PRJEB6839
BackhedF_2015__SID78_12M	ERR526070	PRJEB6840
BackhedF_2015__SID78_4M	ERR526071	PRJEB6841
BackhedF_2015__SID78_B	ERR526072	PRJEB6842
BackhedF_2015__SID78_M	ERR526073	PRJEB6843
BackhedF_2015__SID82_12M	ERR526076	PRJEB6844
BackhedF_2015__SID82_4M	ERR526077	PRJEB6845
BackhedF_2015__SID82_B	ERR526078	PRJEB6846
BackhedF_2015__SID82_M	ERR526079	PRJEB6847
BackhedF_2015__SID87_12M	ERR526080	PRJEB6848
BackhedF_2015__SID87_4M	ERR526081	PRJEB6849
BackhedF_2015__SID87_B	ERR526082	PRJEB6850
BackhedF_2015__SID87_M	ERR526083	PRJEB6851
BackhedF_2015__SID9_12M	ERR526084	PRJEB6852
BackhedF_2015__SID9_4M	ERR526085	PRJEB6853
BackhedF_2015__SID9_B	ERR526086	PRJEB6854
BackhedF_2015__SID9_M	ERR526087	PRJEB6855
BiagiE_2016__C002	SRR9655029	PRJNA553191	Samples first published in Biagi et al. 2016 Curr Biol. (DOI: 10.1016/j.cub.2016.04.016) and shotgun sequenced in Rampelli et al. 2021 mSystems (DOI: 10.1128/mSystems.00124-20)
BiagiE_2016__C003	SRR9655028	PRJNA553191	Samples first published in Biagi et al. 2016 Curr Biol. (DOI: 10.1016/j.cub.2016.04.016) and shotgun sequenced in Rampelli et al. 2021 mSystems (DOI: 10.1128/mSystems.00124-20)
BiagiE_2016__C004	SRR9655027	PRJNA553191	Samples first published in Biagi et al. 2016 Curr Biol. (DOI: 10.1016/j.cub.2016.04.016) and shotgun sequenced in Rampelli et al. 2021 mSystems (DOI: 10.1128/mSystems.00124-20)
BiagiE_2016__C007	SRR9655026	PRJNA553191	Samples first published in Biagi et al. 2016 Curr Biol. (DOI: 10.1016/j.cub.2016.04.016) and shotgun sequenced in Rampelli et al. 2021 mSystems (DOI: 10.1128/mSystems.00124-20)
BiagiE_2016__C010	SRR9655025	PRJNA553191	Samples first published in Biagi et al. 2016 Curr Biol. (DOI: 10.1016/j.cub.2016.04.016) and shotgun sequenced in Rampelli et al. 2021 mSystems (DOI: 10.1128/mSystems.00124-20)
BiagiE_2016__C011	SRR9655024	PRJNA553191	Samples first published in Biagi et al. 2016 Curr Biol. (DOI: 10.1016/j.cub.2016.04.016) and shotgun sequenced in Rampelli et al. 2021 mSystems (DOI: 10.1128/mSystems.00124-20)
BiagiE_2016__C012	SRR9655023	PRJNA553191	Samples first published in Biagi et al. 2016 Curr Biol. (DOI: 10.1016/j.cub.2016.04.016) and shotgun sequenced in Rampelli et al. 2021 mSystems (DOI: 10.1128/mSystems.00124-20)
BiagiE_2016__C017	SRR9655022	PRJNA553191	Samples first published in Biagi et al. 2016 Curr Biol. (DOI: 10.1016/j.cub.2016.04.016) and shotgun sequenced in Rampelli et al. 2021 mSystems (DOI: 10.1128/mSystems.00124-20)
BiagiE_2016__C018	SRR9655021	PRJNA553191	Samples first published in Biagi et al. 2016 Curr Biol. (DOI: 10.1016/j.cub.2016.04.016) and shotgun sequenced in Rampelli et al. 2021 mSystems (DOI: 10.1128/mSystems.00124-20)
BiagiE_2016__C021	SRR9655020	PRJNA553191	Samples first published in Biagi et al. 2016 Curr Biol. (DOI: 10.1016/j.cub.2016.04.016) and shotgun sequenced in Rampelli et al. 2021 mSystems (DOI: 10.1128/mSystems.00124-20)
BiagiE_2016__C024	SRR9655009	PRJNA553191	Samples first published in Biagi et al. 2016 Curr Biol. (DOI: 10.1016/j.cub.2016.04.016) and shotgun sequenced in Rampelli et al. 2021 mSystems (DOI: 10.1128/mSystems.00124-20)
BiagiE_2016__C042	SRR9655008	PRJNA553191	Samples first published in Biagi et al. 2016 Curr Biol. (DOI: 10.1016/j.cub.2016.04.016) and shotgun sequenced in Rampelli et al. 2021 mSystems (DOI: 10.1128/mSystems.00124-20)
BiagiE_2016__C048	SRR9655011	PRJNA553191	Samples first published in Biagi et al. 2016 Curr Biol. (DOI: 10.1016/j.cub.2016.04.016) and shotgun sequenced in Rampelli et al. 2021 mSystems (DOI: 10.1128/mSystems.00124-20)
BiagiE_2016__C052	SRR9655010	PRJNA553191	Samples first published in Biagi et al. 2016 Curr Biol. (DOI: 10.1016/j.cub.2016.04.016) and shotgun sequenced in Rampelli et al. 2021 mSystems (DOI: 10.1128/mSystems.00124-20)
BiagiE_2016__C054	SRR9655005	PRJNA553191	Samples first published in Biagi et al. 2016 Curr Biol. (DOI: 10.1016/j.cub.2016.04.016) and shotgun sequenced in Rampelli et al. 2021 mSystems (DOI: 10.1128/mSystems.00124-20)
BiagiE_2016__K100	SRR9655004	PRJNA553191	Samples first published in Biagi et al. 2016 Curr Biol. (DOI: 10.1016/j.cub.2016.04.016) and shotgun sequenced in Rampelli et al. 2021 mSystems (DOI: 10.1128/mSystems.00124-20)
BiagiE_2016__K105	SRR9655007	PRJNA553191	Samples first published in Biagi et al. 2016 Curr Biol. (DOI: 10.1016/j.cub.2016.04.016) and shotgun sequenced in Rampelli et al. 2021 mSystems (DOI: 10.1128/mSystems.00124-20)
BiagiE_2016__K106	SRR9655006	PRJNA553191	Samples first published in Biagi et al. 2016 Curr Biol. (DOI: 10.1016/j.cub.2016.04.016) and shotgun sequenced in Rampelli et al. 2021 mSystems (DOI: 10.1128/mSystems.00124-20)
BiagiE_2016__K108	SRR9655017	PRJNA553191	Samples first published in Biagi et al. 2016 Curr Biol. (DOI: 10.1016/j.cub.2016.04.016) and shotgun sequenced in Rampelli et al. 2021 mSystems (DOI: 10.1128/mSystems.00124-20)
BiagiE_2016__K113	SRR9655016	PRJNA553191	Samples first published in Biagi et al. 2016 Curr Biol. (DOI: 10.1016/j.cub.2016.04.016) and shotgun sequenced in Rampelli et al. 2021 mSystems (DOI: 10.1128/mSystems.00124-20)
BiagiE_2016__K119	SRR9654982	PRJNA553191	Samples first published in Biagi et al. 2016 Curr Biol. (DOI: 10.1016/j.cub.2016.04.016) and shotgun sequenced in Rampelli et al. 2021 mSystems (DOI: 10.1128/mSystems.00124-20)
BiagiE_2016__K124	SRR9654983	PRJNA553191	Samples first published in Biagi et al. 2016 Curr Biol. (DOI: 10.1016/j.cub.2016.04.016) and shotgun sequenced in Rampelli et al. 2021 mSystems (DOI: 10.1128/mSystems.00124-20)
BiagiE_2016__K125	SRR9654984	PRJNA553191	Samples first published in Biagi et al. 2016 Curr Biol. (DOI: 10.1016/j.cub.2016.04.016) and shotgun sequenced in Rampelli et al. 2021 mSystems (DOI: 10.1128/mSystems.00124-20)
BiagiE_2016__K300	SRR9654985	PRJNA553191	Samples first published in Biagi et al. 2016 Curr Biol. (DOI: 10.1016/j.cub.2016.04.016) and shotgun sequenced in Rampelli et al. 2021 mSystems (DOI: 10.1128/mSystems.00124-20)
BiagiE_2016__K301	SRR9654986	PRJNA553191	Samples first published in Biagi et al. 2016 Curr Biol. (DOI: 10.1016/j.cub.2016.04.016) and shotgun sequenced in Rampelli et al. 2021 mSystems (DOI: 10.1128/mSystems.00124-20)
BiagiE_2016__K303	SRR9654987	PRJNA553191	Samples first published in Biagi et al. 2016 Curr Biol. (DOI: 10.1016/j.cub.2016.04.016) and shotgun sequenced in Rampelli et al. 2021 mSystems (DOI: 10.1128/mSystems.00124-20)
BiagiE_2016__K304	SRR9654988	PRJNA553191	Samples first published in Biagi et al. 2016 Curr Biol. (DOI: 10.1016/j.cub.2016.04.016) and shotgun sequenced in Rampelli et al. 2021 mSystems (DOI: 10.1128/mSystems.00124-20)
BiagiE_2016__K306	SRR9654989	PRJNA553191	Samples first published in Biagi et al. 2016 Curr Biol. (DOI: 10.1016/j.cub.2016.04.016) and shotgun sequenced in Rampelli et al. 2021 mSystems (DOI: 10.1128/mSystems.00124-20)
BiagiE_2016__S010	SRR9654980	PRJNA553191	Samples first published in Biagi et al. 2016 Curr Biol. (DOI: 10.1016/j.cub.2016.04.016) and shotgun sequenced in Rampelli et al. 2021 mSystems (DOI: 10.1128/mSystems.00124-20)
BiagiE_2016__S020	SRR9654981	PRJNA553191	Samples first published in Biagi et al. 2016 Curr Biol. (DOI: 10.1016/j.cub.2016.04.016) and shotgun sequenced in Rampelli et al. 2021 mSystems (DOI: 10.1128/mSystems.00124-20)
BiagiE_2016__S030	SRR9655019	PRJNA553191	Samples first published in Biagi et al. 2016 Curr Biol. (DOI: 10.1016/j.cub.2016.04.016) and shotgun sequenced in Rampelli et al. 2021 mSystems (DOI: 10.1128/mSystems.00124-20)
BiagiE_2016__S050	SRR9655018	PRJNA553191	Samples first published in Biagi et al. 2016 Curr Biol. (DOI: 10.1016/j.cub.2016.04.016) and shotgun sequenced in Rampelli et al. 2021 mSystems (DOI: 10.1128/mSystems.00124-20)
BiagiE_2016__S080	SRR9654991	PRJNA553191	Samples first published in Biagi et al. 2016 Curr Biol. (DOI: 10.1016/j.cub.2016.04.016) and shotgun sequenced in Rampelli et al. 2021 mSystems (DOI: 10.1128/mSystems.00124-20)
BiagiE_2016__S100	SRR9654990	PRJNA553191	Samples first published in Biagi et al. 2016 Curr Biol. (DOI: 10.1016/j.cub.2016.04.016) and shotgun sequenced in Rampelli et al. 2021 mSystems (DOI: 10.1128/mSystems.00124-20)
BiagiE_2016__S110	SRR9655015	PRJNA553191	Samples first published in Biagi et al. 2016 Curr Biol. (DOI: 10.1016/j.cub.2016.04.016) and shotgun sequenced in Rampelli et al. 2021 mSystems (DOI: 10.1128/mSystems.00124-20)
BiagiE_2016__S120	SRR9655014	PRJNA553191	Samples first published in Biagi et al. 2016 Curr Biol. (DOI: 10.1016/j.cub.2016.04.016) and shotgun sequenced in Rampelli et al. 2021 mSystems (DOI: 10.1128/mSystems.00124-20)
BiagiE_2016__S130	SRR9655013	PRJNA553191	Samples first published in Biagi et al. 2016 Curr Biol. (DOI: 10.1016/j.cub.2016.04.016) and shotgun sequenced in Rampelli et al. 2021 mSystems (DOI: 10.1128/mSystems.00124-20)
BiagiE_2016__S140	SRR9655012	PRJNA553191	Samples first published in Biagi et al. 2016 Curr Biol. (DOI: 10.1016/j.cub.2016.04.016) and shotgun sequenced in Rampelli et al. 2021 mSystems (DOI: 10.1128/mSystems.00124-20)
BiagiE_2016__S150	SRR9654978	PRJNA553191	Samples first published in Biagi et al. 2016 Curr Biol. (DOI: 10.1016/j.cub.2016.04.016) and shotgun sequenced in Rampelli et al. 2021 mSystems (DOI: 10.1128/mSystems.00124-20)
BiagiE_2016__S180	SRR9654972	PRJNA553191	Samples first published in Biagi et al. 2016 Curr Biol. (DOI: 10.1016/j.cub.2016.04.016) and shotgun sequenced in Rampelli et al. 2021 mSystems (DOI: 10.1128/mSystems.00124-20)
BiagiE_2016__S190	SRR9654974	PRJNA553191	Samples first published in Biagi et al. 2016 Curr Biol. (DOI: 10.1016/j.cub.2016.04.016) and shotgun sequenced in Rampelli et al. 2021 mSystems (DOI: 10.1128/mSystems.00124-20)
BiagiE_2016__S200	SRR9654975	PRJNA553191	Samples first published in Biagi et al. 2016 Curr Biol. (DOI: 10.1016/j.cub.2016.04.016) and shotgun sequenced in Rampelli et al. 2021 mSystems (DOI: 10.1128/mSystems.00124-20)
BiagiE_2016__S210	SRR9654992	PRJNA553191	Samples first published in Biagi et al. 2016 Curr Biol. (DOI: 10.1016/j.cub.2016.04.016) and shotgun sequenced in Rampelli et al. 2021 mSystems (DOI: 10.1128/mSystems.00124-20)
BiagiE_2016__S220	SRR9654973	PRJNA553191	Samples first published in Biagi et al. 2016 Curr Biol. (DOI: 10.1016/j.cub.2016.04.016) and shotgun sequenced in Rampelli et al. 2021 mSystems (DOI: 10.1128/mSystems.00124-20)
BiagiE_2016__S240	SRR9655030	PRJNA553191	Samples first published in Biagi et al. 2016 Curr Biol. (DOI: 10.1016/j.cub.2016.04.016) and shotgun sequenced in Rampelli et al. 2021 mSystems (DOI: 10.1128/mSystems.00124-20)
BiagiE_2016__S260	SRR9654979	PRJNA553191	Samples first published in Biagi et al. 2016 Curr Biol. (DOI: 10.1016/j.cub.2016.04.016) and shotgun sequenced in Rampelli et al. 2021 mSystems (DOI: 10.1128/mSystems.00124-20)
BiagiE_2016__S280	SRR9654976	PRJNA553191	Samples first published in Biagi et al. 2016 Curr Biol. (DOI: 10.1016/j.cub.2016.04.016) and shotgun sequenced in Rampelli et al. 2021 mSystems (DOI: 10.1128/mSystems.00124-20)
BiagiE_2016__S290	SRR9654977	PRJNA553191	Samples first published in Biagi et al. 2016 Curr Biol. (DOI: 10.1016/j.cub.2016.04.016) and shotgun sequenced in Rampelli et al. 2021 mSystems (DOI: 10.1128/mSystems.00124-20)
BiagiE_2016__S300	SRR9654970	PRJNA553191	Samples first published in Biagi et al. 2016 Curr Biol. (DOI: 10.1016/j.cub.2016.04.016) and shotgun sequenced in Rampelli et al. 2021 mSystems (DOI: 10.1128/mSystems.00124-20)
BiagiE_2016__S320	SRR9654971	PRJNA553191	Samples first published in Biagi et al. 2016 Curr Biol. (DOI: 10.1016/j.cub.2016.04.016) and shotgun sequenced in Rampelli et al. 2021 mSystems (DOI: 10.1128/mSystems.00124-20)
BiagiE_2016__S330	SRR9654997	PRJNA553191	Samples first published in Biagi et al. 2016 Curr Biol. (DOI: 10.1016/j.cub.2016.04.016) and shotgun sequenced in Rampelli et al. 2021 mSystems (DOI: 10.1128/mSystems.00124-20)
BiagiE_2016__Y12	SRR9654996	PRJNA553191	Samples first published in Biagi et al. 2016 Curr Biol. (DOI: 10.1016/j.cub.2016.04.016) and shotgun sequenced in Rampelli et al. 2021 mSystems (DOI: 10.1128/mSystems.00124-20)
BiagiE_2016__Y13	SRR9654999	PRJNA553191	Samples first published in Biagi et al. 2016 Curr Biol. (DOI: 10.1016/j.cub.2016.04.016) and shotgun sequenced in Rampelli et al. 2021 mSystems (DOI: 10.1128/mSystems.00124-20)
BiagiE_2016__Y14	SRR9654998	PRJNA553191	Samples first published in Biagi et al. 2016 Curr Biol. (DOI: 10.1016/j.cub.2016.04.016) and shotgun sequenced in Rampelli et al. 2021 mSystems (DOI: 10.1128/mSystems.00124-20)
BiagiE_2016__Y15	SRR9655001	PRJNA553191	Samples first published in Biagi et al. 2016 Curr Biol. (DOI: 10.1016/j.cub.2016.04.016) and shotgun sequenced in Rampelli et al. 2021 mSystems (DOI: 10.1128/mSystems.00124-20)
BiagiE_2016__Y2	SRR9655003	PRJNA553191	Samples first published in Biagi et al. 2016 Curr Biol. (DOI: 10.1016/j.cub.2016.04.016) and shotgun sequenced in Rampelli et al. 2021 mSystems (DOI: 10.1128/mSystems.00124-20)
BiagiE_2016__Y3	SRR9655002	PRJNA553191	Samples first published in Biagi et al. 2016 Curr Biol. (DOI: 10.1016/j.cub.2016.04.016) and shotgun sequenced in Rampelli et al. 2021 mSystems (DOI: 10.1128/mSystems.00124-20)
BiagiE_2016__Y4	SRR9654995	PRJNA553191	Samples first published in Biagi et al. 2016 Curr Biol. (DOI: 10.1016/j.cub.2016.04.016) and shotgun sequenced in Rampelli et al. 2021 mSystems (DOI: 10.1128/mSystems.00124-20)
BiagiE_2016__Y5	SRR9654994	PRJNA553191	Samples first published in Biagi et al. 2016 Curr Biol. (DOI: 10.1016/j.cub.2016.04.016) and shotgun sequenced in Rampelli et al. 2021 mSystems (DOI: 10.1128/mSystems.00124-20)
BiagiE_2016__Y6	SRR9654993	PRJNA553191	Samples first published in Biagi et al. 2016 Curr Biol. (DOI: 10.1016/j.cub.2016.04.016) and shotgun sequenced in Rampelli et al. 2021 mSystems (DOI: 10.1128/mSystems.00124-20)
BiagiE_2016__Y7	SRR9655031	PRJNA553191	Samples first published in Biagi et al. 2016 Curr Biol. (DOI: 10.1016/j.cub.2016.04.016) and shotgun sequenced in Rampelli et al. 2021 mSystems (DOI: 10.1128/mSystems.00124-20)
CosteaPI_2017__alien-11-632-0	ERR1729490;ERR1729489;ERR1729488;ERR1729487;ERR1728368;ERR1728367;ERR1728366;ERR1728365	PRJEB17632
CosteaPI_2017__alien-11-773-0	ERR1729443;ERR1729442;ERR1729441;ERR1729440;ERR1728321;ERR1728320;ERR1728319;ERR1728318	PRJEB17632
CosteaPI_2017__alien-11-883-0	ERR1729403;ERR1729402;ERR1729401;ERR1729400;ERR1728281;ERR1728280;ERR1728279;ERR1728278	PRJEB17632
CosteaPI_2017__alien-11-918-0	ERR1728579;ERR1728578;ERR1728577;ERR1728576	PRJEB17632
CosteaPI_2017__alien2-11-0-0	ERR1729337;ERR1729336;ERR1729335;ERR1729334;ERR1728215;ERR1728214;ERR1728213;ERR1728212	PRJEB17632
CosteaPI_2017__alien4-11-0-0	ERR1728779;ERR1728778;ERR1728777;ERR1728776	PRJEB17632
CosteaPI_2017__bugkiller-11-392-1	ERR1729297;ERR1729296;ERR1729295;ERR1729294;ERR1728175;ERR1728174;ERR1728173;ERR1728172	PRJEB17632
CosteaPI_2017__bugkiller-11-392-2	ERR1728600;ERR1728599;ERR1728598;ERR1728597	PRJEB17632
CosteaPI_2017__bugkiller-11-600-0	ERR1729276;ERR1729275;ERR1729274;ERR1729273;ERR1729272;ERR1728154;ERR1728153;ERR1728152;ERR1728151;ERR1728150	PRJEB17632
CosteaPI_2017__bugkiller-11-773-0	ERR1729263;ERR1729262;ERR1729261;ERR1729260;ERR1728141;ERR1728140;ERR1728139;ERR1728138	PRJEB17632
CosteaPI_2017__bugkiller-11-918-0	ERR1729463;ERR1729462;ERR1729461;ERR1729460;ERR1728341;ERR1728340;ERR1728339;ERR1728338	PRJEB17632
CosteaPI_2017__daisy-11-0-0	ERR1729203;ERR1729202;ERR1729201;ERR1729200;ERR1728081;ERR1728080;ERR1728079;ERR1728078	PRJEB17632
CosteaPI_2017__daisy-11-2-0	ERR1729399;ERR1729398;ERR1729397;ERR1729396;ERR1728277;ERR1728276;ERR1728275;ERR1728274	PRJEB17632
CosteaPI_2017__daisy-11-388-0	ERR1729502;ERR1729501;ERR1729500;ERR1729499;ERR1728380;ERR1728379;ERR1728378;ERR1728377	PRJEB17632
CosteaPI_2017__daisy-11-392-0	ERR1729407;ERR1729406;ERR1729405;ERR1729404;ERR1728285;ERR1728284;ERR1728283;ERR1728282	PRJEB17632
CosteaPI_2017__daisy-11-403-0	ERR1729510;ERR1729509;ERR1729508;ERR1729507;ERR1728388;ERR1728387;ERR1728386;ERR1728385	PRJEB17632
CosteaPI_2017__donald1-11-0-0	ERR1729379;ERR1729378;ERR1729377;ERR1729376;ERR1728257;ERR1728256;ERR1728255;ERR1728254	PRJEB17632
CosteaPI_2017__donald1-11-30-0	ERR1728825;ERR1728824;ERR1728823;ERR1728822	PRJEB17632
CosteaPI_2017__donald1-11-7-0	ERR1729199;ERR1729198;ERR1729197;ERR1729196;ERR1729195;ERR1728077;ERR1728076;ERR1728075;ERR1728074;ERR1728073	PRJEB17632
CosteaPI_2017__donald2-11-30-0	ERR1728801;ERR1728800;ERR1728799;ERR1728798	PRJEB17632
CosteaPI_2017__donald2-11-7-0	ERR1729271;ERR1729270;ERR1729269;ERR1729268;ERR1728149;ERR1728148;ERR1728147;ERR1728146	PRJEB17632
CosteaPI_2017__donald3-11-30-0	ERR1729240;ERR1729239;ERR1729238;ERR1729237;ERR1729236;ERR1728118;ERR1728117;ERR1728116;ERR1728115;ERR1728114	PRJEB17632
CosteaPI_2017__donald3-11-7-0	ERR1729455;ERR1729454;ERR1729453;ERR1729452;ERR1728333;ERR1728332;ERR1728331;ERR1728330	PRJEB17632
CosteaPI_2017__donald4-11-7-0	ERR1729349;ERR1729348;ERR1729347;ERR1729346;ERR1728227;ERR1728226;ERR1728225;ERR1728224	PRJEB17632
CosteaPI_2017__donald5-11-30-0	ERR1729447;ERR1729446;ERR1729445;ERR1729444;ERR1728325;ERR1728324;ERR1728323;ERR1728322	PRJEB17632
CosteaPI_2017__donald5-11-7-0	ERR1729498;ERR1729497;ERR1729496;ERR1729495;ERR1728376;ERR1728375;ERR1728374;ERR1728373	PRJEB17632
CosteaPI_2017__halbarad-11-2-0	ERR1729167;ERR1729166;ERR1728045;ERR1728044	PRJEB17632
CosteaPI_2017__halbarad-11-392-0	ERR1728540;ERR1728539;ERR1728538;ERR1728537	PRJEB17632
CosteaPI_2017__mickey2-11-30-0	ERR1729284;ERR1729283;ERR1729282;ERR1729281;ERR1728162;ERR1728161;ERR1728160;ERR1728159	PRJEB17632
CosteaPI_2017__mickey3-11-7-0	ERR1729293;ERR1729292;ERR1729291;ERR1729290;ERR1729289;ERR1728171;ERR1728170;ERR1728169;ERR1728168;ERR1728167	PRJEB17632
CosteaPI_2017__mickey4-11-30-0	ERR1729228;ERR1729227;ERR1729226;ERR1729225;ERR1729224;ERR1728106;ERR1728105;ERR1728104;ERR1728103;ERR1728102	PRJEB17632
CosteaPI_2017__mickey4-11-7-0	ERR1729161;ERR1729160;ERR1729159;ERR1729158;ERR1728039;ERR1728038;ERR1728037;ERR1728036	PRJEB17632
CosteaPI_2017__mickey5-11-7-0	ERR1729435;ERR1729434;ERR1729433;ERR1729432;ERR1728313;ERR1728312;ERR1728311;ERR1728310	PRJEB17632
CosteaPI_2017__peacemaker-11-0-0	ERR1729182;ERR1729181;ERR1729180;ERR1728060;ERR1728059;ERR1728058	PRJEB17632
CosteaPI_2017__peacemaker-11-392-1	ERR1729351;ERR1729350;ERR1728229;ERR1728228	PRJEB17632
CosteaPI_2017__peacemaker-11-60-0	ERR1729478;ERR1729477;ERR1729476;ERR1728356;ERR1728355;ERR1728354	PRJEB17632
CosteaPI_2017__peacemaker-11-918-0	ERR1729341;ERR1729340;ERR1729339;ERR1729338;ERR1728219;ERR1728218;ERR1728217;ERR1728216	PRJEB17632
CosteaPI_2017__peacemaker2-11-0-0	ERR1729439;ERR1729438;ERR1729437;ERR1729436;ERR1728317;ERR1728316;ERR1728315;ERR1728314	PRJEB17632
CosteaPI_2017__peacemaker3-11-0-0	ERR1729165;ERR1729164;ERR1729163;ERR1729162;ERR1728043;ERR1728042;ERR1728041;ERR1728040	PRJEB17632
CosteaPI_2017__pluto1-11-0-0	ERR1728905;ERR1728904;ERR1728903;ERR1728902	PRJEB17632
CosteaPI_2017__pluto2-11-30-0	ERR1728596;ERR1728595;ERR1728594;ERR1728593	PRJEB17632
CosteaPI_2017__pluto3-11-0-0	ERR1729235;ERR1729234;ERR1729233;ERR1729232;ERR1728113;ERR1728112;ERR1728111;ERR1728110	PRJEB17632
CosteaPI_2017__pluto4-11-7-0	ERR1729133;ERR1729132;ERR1729131;ERR1729130	PRJEB17632
CosteaPI_2017__scavenger-11-60-0	ERR1728121;ERR1728120;ERR1728119	PRJEB17632
CosteaPI_2017__SID713A002-11-90-0	ERR1729451;ERR1729450;ERR1729449;ERR1729448;ERR1728329;ERR1728328;ERR1728327;ERR1728326	PRJEB17632
CosteaPI_2017__SID713A005-11-0-0	ERR1729522;ERR1729521;ERR1729520;ERR1729519;ERR1728400;ERR1728399;ERR1728398;ERR1728397	PRJEB17632
CosteaPI_2017__SID713A009-11-0-0	ERR1729207;ERR1729206;ERR1729205;ERR1729204;ERR1728085;ERR1728084;ERR1728083;ERR1728082	PRJEB17632
CosteaPI_2017__SID713A009-11-90-0	ERR1729186;ERR1729185;ERR1729184;ERR1729183;ERR1728064;ERR1728063;ERR1728062;ERR1728061	PRJEB17632
CosteaPI_2017__SID713A010-11-0-0	ERR1729321;ERR1729320;ERR1729319;ERR1729318;ERR1728199;ERR1728198;ERR1728197;ERR1728196	PRJEB17632
CosteaPI_2017__SID713A012-11-0-0	ERR1729247;ERR1729246;ERR1729245;ERR1729244;ERR1728125;ERR1728124;ERR1728123;ERR1728122	PRJEB17632
CosteaPI_2017__SID713A013-11-0-0	ERR1728408;ERR1728407;ERR1728406;ERR1728405	PRJEB17632
CosteaPI_2017__SID713A014-11-0-0	ERR1729395;ERR1729394;ERR1729393;ERR1729392;ERR1728273;ERR1728272;ERR1728271;ERR1728270	PRJEB17632
CosteaPI_2017__SID713A014-11-90-0	ERR1729179;ERR1729178;ERR1729177;ERR1729176;ERR1728057;ERR1728056;ERR1728055;ERR1728054	PRJEB17632
CosteaPI_2017__SID713A015-11-90-0	ERR1729215;ERR1729214;ERR1729213;ERR1729212;ERR1728093;ERR1728092;ERR1728091;ERR1728090	PRJEB17632
CosteaPI_2017__SID713A021-11-0-0	ERR1729223;ERR1729222;ERR1729221;ERR1729220;ERR1728101;ERR1728100;ERR1728099;ERR1728098	PRJEB17632
CosteaPI_2017__SID713A023-11-90-0	ERR1728821;ERR1728820;ERR1728819;ERR1728818	PRJEB17632
CosteaPI_2017__SID713A026-11-90-0	ERR1729313;ERR1729312;ERR1729311;ERR1729310;ERR1728191;ERR1728190;ERR1728189;ERR1728188	PRJEB17632
CosteaPI_2017__SID713A028-11-90-0	ERR1728484;ERR1728483;ERR1728482;ERR1728481	PRJEB17632
CosteaPI_2017__SID713A029-11-90-0	ERR1729267;ERR1729266;ERR1729265;ERR1729264;ERR1728145;ERR1728144;ERR1728143;ERR1728142	PRJEB17632
CosteaPI_2017__SID713A030-11-90-0	ERR1729526;ERR1729525;ERR1729524;ERR1729523;ERR1728404;ERR1728403;ERR1728402;ERR1728401	PRJEB17632
CosteaPI_2017__SID713A033-11-90-0	ERR1729157;ERR1729156;ERR1729155;ERR1729154;ERR1728035;ERR1728034;ERR1728033;ERR1728032	PRJEB17632
CosteaPI_2017__SID713A037-11-0-0	ERR1729175;ERR1729174;ERR1729173;ERR1729172;ERR1728053;ERR1728052;ERR1728051;ERR1728050	PRJEB17632
CosteaPI_2017__SID713A037-11-90-0	ERR1729145;ERR1729144;ERR1729143;ERR1729142;ERR1728023;ERR1728022;ERR1728021;ERR1728020	PRJEB17632
CosteaPI_2017__SID713A040-11-90-0	ERR1729141;ERR1729140;ERR1729139;ERR1729138;ERR1728019	PRJEB17632
CosteaPI_2017__SID713A049-11-90-0	ERR1729371;ERR1729370;ERR1729369;ERR1729368;ERR1728249;ERR1728248;ERR1728247;ERR1728246	PRJEB17632
CosteaPI_2017__SID713A055-11-0-0	ERR1729387;ERR1729386;ERR1729385;ERR1729384;ERR1728265;ERR1728264;ERR1728263;ERR1728262	PRJEB17632
CosteaPI_2017__SID713A055-11-90-0	ERR1729415;ERR1729414;ERR1729413;ERR1729412;ERR1728293;ERR1728292;ERR1728291;ERR1728290	PRJEB17632
CosteaPI_2017__SID713A057-11-90-0	ERR1729280;ERR1729279;ERR1729278;ERR1729277;ERR1728158;ERR1728157;ERR1728156;ERR1728155	PRJEB17632
CosteaPI_2017__SID713A058-11-0-0	ERR1729329;ERR1729328;ERR1729327;ERR1729326;ERR1728207;ERR1728206;ERR1728205;ERR1728204	PRJEB17632
CosteaPI_2017__SID713A062-11-90-0	ERR1729305;ERR1729304;ERR1729303;ERR1729302;ERR1728183;ERR1728182;ERR1728181;ERR1728180	PRJEB17632
CosteaPI_2017__SID713A063-11-90-0	ERR1729251;ERR1729250;ERR1729249;ERR1729248;ERR1728129;ERR1728128;ERR1728127;ERR1728126	PRJEB17632
CosteaPI_2017__SID713A066-11-90-0	ERR1729431;ERR1729430;ERR1729429;ERR1729428;ERR1728309;ERR1728308;ERR1728307;ERR1728306	PRJEB17632
CosteaPI_2017__SID713A068-11-0-0	ERR1729419;ERR1729418;ERR1729417;ERR1729416;ERR1728297;ERR1728296;ERR1728295;ERR1728294	PRJEB17632
CosteaPI_2017__SID713A076-11-90-0	ERR1729190;ERR1729189;ERR1729188;ERR1729187;ERR1728068;ERR1728067;ERR1728066;ERR1728065	PRJEB17632
CosteaPI_2017__SID713A078-11-0-0	ERR1729518;ERR1729517;ERR1729516;ERR1729515;ERR1728396;ERR1728395;ERR1728394;ERR1728393	PRJEB17632
CosteaPI_2017__SID713A081-11-90-0	ERR1729153;ERR1729152;ERR1729151;ERR1729150;ERR1728031;ERR1728030;ERR1728029;ERR1728028	PRJEB17632
CosteaPI_2017__SID713A084-11-0-0	ERR1729391;ERR1729390;ERR1729389;ERR1729388;ERR1728269;ERR1728268;ERR1728267;ERR1728266	PRJEB17632
CosteaPI_2017__SID713A088-11-90-0	ERR1729482;ERR1729481;ERR1729480;ERR1729479;ERR1728360;ERR1728359;ERR1728358;ERR1728357	PRJEB17632
CosteaPI_2017__SID713A089-11-0-0	ERR1729514;ERR1729513;ERR1729512;ERR1729511;ERR1728392;ERR1728391;ERR1728390;ERR1728389	PRJEB17632
CosteaPI_2017__SID713B003-11-0-0	ERR1729149;ERR1729148;ERR1729147;ERR1729146;ERR1728027;ERR1728026;ERR1728025;ERR1728024	PRJEB17632
CosteaPI_2017__SID713B003-11-90-0	ERR1729194;ERR1729193;ERR1729192;ERR1729191;ERR1728072;ERR1728071;ERR1728070;ERR1728069	PRJEB17632
CosteaPI_2017__SID713B005-11-90-0	ERR1729375;ERR1729374;ERR1729373;ERR1729372;ERR1728253;ERR1728252;ERR1728251;ERR1728250	PRJEB17632
CosteaPI_2017__SID713B016-11-0-0	ERR1729427;ERR1729426;ERR1729425;ERR1729424;ERR1728305;ERR1728304;ERR1728303;ERR1728302	PRJEB17632
CosteaPI_2017__SID713B020-11-0-0	ERR1729259;ERR1729258;ERR1729257;ERR1729256;ERR1728137;ERR1728136;ERR1728135;ERR1728134	PRJEB17632
CosteaPI_2017__SID713B025-11-0-0	ERR1729219;ERR1729218;ERR1729217;ERR1729216;ERR1728097;ERR1728096;ERR1728095;ERR1728094	PRJEB17632
CosteaPI_2017__SID713B025-11-90-0	ERR1729363;ERR1729362;ERR1729361;ERR1729360;ERR1728241;ERR1728240;ERR1728239;ERR1728238	PRJEB17632
CosteaPI_2017__SID713B026-11-0-0	ERR1729411;ERR1729410;ERR1729409;ERR1729408;ERR1728289;ERR1728288;ERR1728287;ERR1728286	PRJEB17632
CosteaPI_2017__SID713B026-11-90-0	ERR1729471;ERR1729470;ERR1729469;ERR1729468;ERR1728349;ERR1728348;ERR1728347;ERR1728346	PRJEB17632
CosteaPI_2017__SID713B029-11-90-0	ERR1729211;ERR1729210;ERR1729209;ERR1729208;ERR1728089;ERR1728088;ERR1728087;ERR1728086	PRJEB17632
CosteaPI_2017__SID713B033-11-0-0	ERR1729359;ERR1729358;ERR1729357;ERR1729356;ERR1728237;ERR1728236;ERR1728235;ERR1728234	PRJEB17632
CosteaPI_2017__SID713B040-11-90-0	ERR1729301;ERR1729300;ERR1729299;ERR1729298;ERR1728179;ERR1728178;ERR1728177;ERR1728176	PRJEB17632
CosteaPI_2017__SID713B044-11-0-0	ERR1729317;ERR1729316;ERR1729315;ERR1729314;ERR1728195;ERR1728194;ERR1728193;ERR1728192	PRJEB17632
CosteaPI_2017__SID713B044-11-90-0	ERR1729459;ERR1729458;ERR1729457;ERR1729456;ERR1728337;ERR1728336;ERR1728335;ERR1728334	PRJEB17632
CosteaPI_2017__SID713B051-11-90-0	ERR1729325;ERR1729324;ERR1729323;ERR1729322;ERR1728203;ERR1728202;ERR1728201;ERR1728200	PRJEB17632
CosteaPI_2017__SID713B053-11-90-0	ERR1729494;ERR1729493;ERR1729492;ERR1729491;ERR1728372;ERR1728371;ERR1728370;ERR1728369	PRJEB17632
CosteaPI_2017__SID713B055-11-90-0	ERR1729475;ERR1729474;ERR1729473;ERR1729472;ERR1728353;ERR1728352;ERR1728351;ERR1728350	PRJEB17632
CosteaPI_2017__SID713B056-11-0-0	ERR1729333;ERR1729332;ERR1729331;ERR1729330;ERR1728211;ERR1728210;ERR1728209;ERR1728208	PRJEB17632
CosteaPI_2017__SID713B057-11-90-0	ERR1729506;ERR1729505;ERR1729504;ERR1729503;ERR1728384;ERR1728383;ERR1728382;ERR1728381	PRJEB17632
CosteaPI_2017__SID713B058-11-0-0	ERR1729355;ERR1729354;ERR1729353;ERR1729352;ERR1728233;ERR1728232;ERR1728231;ERR1728230	PRJEB17632
CosteaPI_2017__SID713B061-11-0-0	ERR1729171;ERR1729170;ERR1729169;ERR1729168;ERR1728049;ERR1728048;ERR1728047;ERR1728046	PRJEB17632
CosteaPI_2017__SID713B064-11-90-0	ERR1729255;ERR1729254;ERR1729253;ERR1729252;ERR1728133;ERR1728132;ERR1728131;ERR1728130	PRJEB17632
CosteaPI_2017__SID713B065-11-0-0	ERR1729345;ERR1729344;ERR1729343;ERR1729342;ERR1728223;ERR1728222;ERR1728221;ERR1728220	PRJEB17632
CosteaPI_2017__SID713B066-11-90-0	ERR1729383;ERR1729382;ERR1729381;ERR1729380;ERR1728261;ERR1728260;ERR1728259;ERR1728258	PRJEB17632
CosteaPI_2017__SID713B073-11-0-0	ERR1729309;ERR1729308;ERR1729307;ERR1729306;ERR1728187;ERR1728186;ERR1728185;ERR1728184	PRJEB17632
CosteaPI_2017__SID713B074-11-0-0	ERR1729367;ERR1729366;ERR1729365;ERR1729364;ERR1728245;ERR1728244;ERR1728243;ERR1728242	PRJEB17632
CosteaPI_2017__SID713B074-11-90-0	ERR1729486;ERR1729485;ERR1729484;ERR1729483;ERR1728364;ERR1728363;ERR1728362;ERR1728361	PRJEB17632
CosteaPI_2017__thistle2-11-0-0	ERR1729288;ERR1729287;ERR1729286;ERR1729285;ERR1728166;ERR1728165;ERR1728164;ERR1728163	PRJEB17632
CosteaPI_2017__tigress-11-7-0	ERR1729423;ERR1729422;ERR1729421;ERR1729420;ERR1728301;ERR1728300;ERR1728299;ERR1728298	PRJEB17632
NishijimaS_2016_DRR042264	DRR042264	PRJDB3601
NishijimaS_2016_DRR042265	DRR042265	PRJDB3601
NishijimaS_2016_DRR042272	DRR042272	PRJDB3601
NishijimaS_2016_DRR042273	DRR042273	PRJDB3601
NishijimaS_2016_DRR042280	DRR042280	PRJDB3601
NishijimaS_2016_DRR042281	DRR042281	PRJDB3601
NishijimaS_2016_DRR042288	DRR042288	PRJDB3601
NishijimaS_2016_DRR042289	DRR042289	PRJDB3601
NishijimaS_2016_DRR042304	DRR042304	PRJDB3601
NishijimaS_2016_DRR042305	DRR042305	PRJDB3601
NishijimaS_2016_DRR042312	DRR042312	PRJDB3601
NishijimaS_2016_DRR042316	DRR042316	PRJDB3601
NishijimaS_2016_DRR042320	DRR042320	PRJDB3601
NishijimaS_2016_DRR042321	DRR042321	PRJDB3601
NishijimaS_2016_DRR042328	DRR042328	PRJDB3601
NishijimaS_2016_DRR042329	DRR042329	PRJDB3601
NishijimaS_2016_DRR042332	DRR042332	PRJDB3601
NishijimaS_2016_DRR042333	DRR042333	PRJDB3601
NishijimaS_2016_DRR042340	DRR042340	PRJDB3601
NishijimaS_2016_DRR042341	DRR042341	PRJDB3601
NishijimaS_2016_DRR042348	DRR042348	PRJDB3601
NishijimaS_2016_DRR042349	DRR042349	PRJDB3601
NishijimaS_2016_DRR042352	DRR042352	PRJDB3601
NishijimaS_2016_DRR042353	DRR042353	PRJDB3601
NishijimaS_2016_DRR042356	DRR042356	PRJDB3601
NishijimaS_2016_DRR042360	DRR042360	PRJDB3601
NishijimaS_2016_DRR042361	DRR042361	PRJDB3601
NishijimaS_2016_DRR042364	DRR042364	PRJDB3601
NishijimaS_2016_DRR042365	DRR042365	PRJDB3601
NishijimaS_2016_DRR042394	DRR042394	PRJDB3601
NishijimaS_2016_DRR042398	DRR042398	PRJDB3601
NishijimaS_2016_DRR042399	DRR042399	PRJDB3601
NishijimaS_2016_DRR042402	DRR042402	PRJDB3601
NishijimaS_2016_DRR042403	DRR042403	PRJDB3601
NishijimaS_2016_DRR042410	DRR042410	PRJDB3601
NishijimaS_2016_DRR042411	DRR042411	PRJDB3601
NishijimaS_2016_DRR042420	DRR042420	PRJDB3601
NishijimaS_2016_DRR042421	DRR042421	PRJDB3601
NishijimaS_2016_DRR042424	DRR042424	PRJDB3601
NishijimaS_2016_DRR042425	DRR042425	PRJDB3601
NishijimaS_2016_DRR042428	DRR042428	PRJDB3601
NishijimaS_2016_DRR042429	DRR042429	PRJDB3601
NishijimaS_2016_DRR042436	DRR042436	PRJDB3601
NishijimaS_2016_DRR042437	DRR042437	PRJDB3601
NishijimaS_2016_DRR042452	DRR042452	PRJDB3601
NishijimaS_2016_DRR042453	DRR042453	PRJDB3601
NishijimaS_2016_DRR042462	DRR042462	PRJDB3601
NishijimaS_2016_DRR042463	DRR042463	PRJDB3601
NishijimaS_2016_DRR042468	DRR042468	PRJDB3601
NishijimaS_2016_DRR042469	DRR042469	PRJDB3601
NishijimaS_2016_DRR042472	DRR042472	PRJDB3601
NishijimaS_2016_DRR042473	DRR042473	PRJDB3601
NishijimaS_2016_DRR042482	DRR042482	PRJDB3601
NishijimaS_2016_DRR042483	DRR042483	PRJDB3601
NishijimaS_2016_DRR042488	DRR042488	PRJDB3601
NishijimaS_2016_DRR042489	DRR042489	PRJDB3601
NishijimaS_2016_DRR042591	DRR042591	PRJDB3601
NishijimaS_2016_DRR042592	DRR042592	PRJDB3601
Obregon-TitoAJ_2015__HCO02	SRR1761722;SRR1761664	PRJNA268964
Obregon-TitoAJ_2015__HCO07	SRR1761723;SRR1761665	PRJNA268964
Obregon-TitoAJ_2015__HCO09	SRR1761666;SRR1761724	PRJNA268964
Obregon-TitoAJ_2015__HCO11	SRR1761667;SRR1761725	PRJNA268964
Obregon-TitoAJ_2015__HCO12	SRR1761668;SRR1761726	PRJNA268964
Obregon-TitoAJ_2015__HCO53	SRR1761669;SRR1761727	PRJNA268964
Obregon-TitoAJ_2015__HCO61	SRR1761670;SRR1761728	PRJNA268964
Obregon-TitoAJ_2015__HCO64	SRR1761729;SRR1761671	PRJNA268964
Obregon-TitoAJ_2015__HCO67	SRR1761730;SRR1761672	PRJNA268964
Obregon-TitoAJ_2015__HCO70	SRR1761731;SRR1761673	PRJNA268964
Obregon-TitoAJ_2015__HCO72	SRR1761732;SRR1761674	PRJNA268964
Obregon-TitoAJ_2015__HCO74	SRR1761733;SRR1761675	PRJNA268964
Obregon-TitoAJ_2015__NO01	SRR1761734;SRR1761676	PRJNA268964
Obregon-TitoAJ_2015__NO02	SRR1761735;SRR1761677	PRJNA268964
Obregon-TitoAJ_2015__NO03	SRR1761736;SRR1761678	PRJNA268964
Obregon-TitoAJ_2015__NO04	SRR1761737;SRR1761679	PRJNA268964
Obregon-TitoAJ_2015__NO05	SRR1761738;SRR1761680	PRJNA268964
Obregon-TitoAJ_2015__NO06	SRR1761739;SRR1761681	PRJNA268964
Obregon-TitoAJ_2015__NO08	SRR1761740;SRR1761682	PRJNA268964
Obregon-TitoAJ_2015__NO09	SRR1761741;SRR1761683	PRJNA268964
Obregon-TitoAJ_2015__NO10	SRR1761742;SRR1761684	PRJNA268964
Obregon-TitoAJ_2015__NO11	SRR1761743;SRR1761685	PRJNA268964
Obregon-TitoAJ_2015__NO12	SRR1761744;SRR1761686	PRJNA268964
Obregon-TitoAJ_2015__NO13	SRR1761745;SRR1761687	PRJNA268964
Obregon-TitoAJ_2015__NO14	SRR1761746;SRR1761688	PRJNA268964
Obregon-TitoAJ_2015__NO15	SRR1761747;SRR1761689	PRJNA268964
Obregon-TitoAJ_2015__NO16	SRR1761748;SRR1761690	PRJNA268964
Obregon-TitoAJ_2015__NO17	SRR1761749;SRR1761691	PRJNA268964
Obregon-TitoAJ_2015__NO18	SRR1761750;SRR1761692	PRJNA268964
Obregon-TitoAJ_2015__NO19	SRR1761751;SRR1761693	PRJNA268964
Obregon-TitoAJ_2015__NO20	SRR1761752;SRR1761694	PRJNA268964
Obregon-TitoAJ_2015__NO21	SRR1761753;SRR1761695	PRJNA268964
Obregon-TitoAJ_2015__NO22	SRR1761754;SRR1761696	PRJNA268964
Obregon-TitoAJ_2015__NO23	SRR1761755;SRR1761697	PRJNA268964
Obregon-TitoAJ_2015__SM01	SRR1761756;SRR1761698	PRJNA268964
Obregon-TitoAJ_2015__SM02	SRR1761757;SRR1761699	PRJNA268964
Obregon-TitoAJ_2015__SM03	SRR1761758;SRR1761700	PRJNA268964
Obregon-TitoAJ_2015__SM05	SRR1761759;SRR1761701	PRJNA268964
Obregon-TitoAJ_2015__SM11	SRR1761760;SRR1761702	PRJNA268964
Obregon-TitoAJ_2015__SM18	SRR1761761;SRR1761703	PRJNA268964
Obregon-TitoAJ_2015__SM20	SRR1761762;SRR1761704	PRJNA268964
Obregon-TitoAJ_2015__SM23	SRR1761763;SRR1761705	PRJNA268964
Obregon-TitoAJ_2015__SM24	SRR1761764;SRR1761706	PRJNA268964
Obregon-TitoAJ_2015__SM25	SRR1761765;SRR1761707	PRJNA268964
Obregon-TitoAJ_2015__SM28	SRR1761766;SRR1761708	PRJNA268964
Obregon-TitoAJ_2015__SM29	SRR1761767;SRR1761709	PRJNA268964
Obregon-TitoAJ_2015__SM30	SRR1761768;SRR1761710	PRJNA268964
Obregon-TitoAJ_2015__SM31	SRR1761769;SRR1761711	PRJNA268964
Obregon-TitoAJ_2015__SM32	SRR1761770;SRR1761712	PRJNA268964
Obregon-TitoAJ_2015__SM33	SRR1761771;SRR1761713	PRJNA268964
Obregon-TitoAJ_2015__SM34	SRR1761772;SRR1761714	PRJNA268964
Obregon-TitoAJ_2015__SM37	SRR1761773;SRR1761715	PRJNA268964
Obregon-TitoAJ_2015__SM39	SRR1761774;SRR1761716	PRJNA268964
Obregon-TitoAJ_2015__SM40	SRR1761775;SRR1761717	PRJNA268964
Obregon-TitoAJ_2015__SM41	SRR1761776;SRR1761718	PRJNA268964
Obregon-TitoAJ_2015__SM42	SRR1761777;SRR1761719	PRJNA268964
Obregon-TitoAJ_2015__SM43	SRR1761778;SRR1761720	PRJNA268964
Obregon-TitoAJ_2015__SM44	SRR1761779;SRR1761721	PRJNA268964
RampelliS_2015__H1	SRR1927149	PRJNA278393
RampelliS_2015__H10	SRR1929408	PRJNA278393
RampelliS_2015__H11	SRR1929484	PRJNA278393
RampelliS_2015__H12	SRR1929485	PRJNA278393
RampelliS_2015__H13	SRR1929563	PRJNA278393
RampelliS_2015__H14	SRR1930121	PRJNA278393
RampelliS_2015__H15	SRR1929574	PRJNA278393
RampelliS_2015__H16	SRR1930122	PRJNA278393
RampelliS_2015__H17	SRR1930123	PRJNA278393
RampelliS_2015__H18	SRR1930128	PRJNA278393
RampelliS_2015__H19	SRR1930132	PRJNA278393
RampelliS_2015__H2	SRR1930133	PRJNA278393
RampelliS_2015__H20	SRR1930134	PRJNA278393
RampelliS_2015__H21	SRR1930136	PRJNA278393
RampelliS_2015__H22	SRR1930138	PRJNA278393
RampelliS_2015__H23	SRR1930140	PRJNA278393
RampelliS_2015__H24	SRR1930141	PRJNA278393
RampelliS_2015__H25	SRR1930142	PRJNA278393
RampelliS_2015__H26	SRR1930143	PRJNA278393
RampelliS_2015__H27	SRR1930144	PRJNA278393
RampelliS_2015__H3	SRR1930145	PRJNA278393
RampelliS_2015__H4	SRR1930149	PRJNA278393
RampelliS_2015__H5	SRR1930176	PRJNA278393
RampelliS_2015__H6	SRR1930177	PRJNA278393
RampelliS_2015__H7	SRR1930179	PRJNA278393
RampelliS_2015__H8	SRR1930187	PRJNA278393
RampelliS_2015__H9	SRR1930244	PRJNA278393
RampelliS_2015__IT1	SRR1930247	PRJNA278393
RampelliS_2015__IT11	SRR1930248	PRJNA278393
RampelliS_2015__IT13	SRR1930251	PRJNA278393
RampelliS_2015__IT14	SRR1930250	PRJNA278393
RampelliS_2015__IT2	SRR1930253	PRJNA278393
RampelliS_2015__IT3	SRR1930255	PRJNA278393
RampelliS_2015__IT4	SRR1930777	PRJNA278393
RampelliS_2015__IT5	SRR1931170	PRJNA278393
RampelliS_2015__IT6	SRR1931173	PRJNA278393
RampelliS_2015__IT7	SRR1931177	PRJNA278393
RampelliS_2015__IT8	SRR1931178	PRJNA278393

## Sheet: Reference_genomes_F.prausnitzii
Assembly	Species	Strain	BioSample	BioProject	Level	Size(Mb)	GC%	Scaffolds	Release Date	RefSeq FTP
GCF_000154385.1_ASM15438v1	Faecalibacterium prausnitzii	M21/2	SAMN02299416	PRJNA18203	Scaffold	3.12738	56.2	25	2007-07-20T00:00:00Z	ftp.ncbi.nlm.nih.gov/genomes/all/GCF/000/154/385/GCF_000154385.1_ASM15438v1
GCF_000162015.1_ASM16201v1	Faecalibacterium prausnitzii	A2-165	SAMN00008827	PRJNA18199	Scaffold	3.09035	56.3	20	2009-06-04T00:00:00Z	ftp.ncbi.nlm.nih.gov/genomes/all/GCF/000/162/015/GCF_000162015.1_ASM16201v1
GCF_000166035.1_ASM16603v1	Faecalibacterium prausnitzii	KLE1255	SAMN00189147	PRJNA46809	Scaffold	2.92873	56.3	139	2010-10-26T00:00:00Z	ftp.ncbi.nlm.nih.gov/genomes/all/GCF/000/166/035/GCF_000166035.1_ASM16603v1
GCF_001406255.1_14207_7_93	Faecalibacterium prausnitzii	2789STDY5834970	SAMEA3545433	PRJEB10915	Scaffold	3.0542	56	86	2015-10-01T00:00:00Z	ftp.ncbi.nlm.nih.gov/genomes/all/GCF/001/406/255/GCF_001406255.1_14207_7_93
GCF_001406355.1_13414_6_53	Faecalibacterium prausnitzii	2789STDY5608869	SAMEA3545277	PRJEB10915	Scaffold	2.85253	57.7	49	2015-10-01T00:00:00Z	ftp.ncbi.nlm.nih.gov/genomes/all/GCF/001/406/355/GCF_001406355.1_13414_6_53
GCF_001406615.2_14207_7_53-2	Faecalibacterium prausnitzii	2789STDY5834930	SAMEA3545393	PRJEB10915	Scaffold	3.92898	52.9	1135	2015-10-01T00:00:00Z	ftp.ncbi.nlm.nih.gov/genomes/all/GCF/001/406/615/GCF_001406615.2_14207_7_53-2
GCF_002549755.1_ASM254975v1	Faecalibacterium prausnitzii	CNCM I 4540	SAMN07350054	PRJNA394144	Scaffold	3.04349	55.7	48	2017-10-13T00:00:00Z	ftp.ncbi.nlm.nih.gov/genomes/all/GCF/002/549/755/GCF_002549755.1_ASM254975v1
GCF_002549775.1_ASM254977v1	Faecalibacterium prausnitzii	CNCM I 4541	SAMN07350063	PRJNA394147	Scaffold	2.82274	58.1	78	2017-10-13T00:00:00Z	ftp.ncbi.nlm.nih.gov/genomes/all/GCF/002/549/775/GCF_002549775.1_ASM254977v1
GCF_002549855.1_ASM254985v1	Faecalibacterium prausnitzii	CNCM I 4543	SAMN07350117	PRJNA394152	Scaffold	3.08045	56.2	22	2017-10-13T00:00:00Z	ftp.ncbi.nlm.nih.gov/genomes/all/GCF/002/549/855/GCF_002549855.1_ASM254985v1
GCF_002549895.2_ASM254989v2	Faecalibacterium prausnitzii	CNCM I 4542	SAMN07350069	PRJNA394149	Scaffold	2.91447	55.8	105	2017-10-13T00:00:00Z	ftp.ncbi.nlm.nih.gov/genomes/all/GCF/002/549/895/GCF_002549895.2_ASM254989v2
GCF_002549905.1_ASM254990v1	Faecalibacterium prausnitzii	CNCM I 4544	SAMN07350465	PRJNA394155	Scaffold	2.80325	56	69	2017-10-13T00:00:00Z	ftp.ncbi.nlm.nih.gov/genomes/all/GCF/002/549/905/GCF_002549905.1_ASM254990v1
GCF_002549935.1_ASM254993v1	Faecalibacterium prausnitzii	CNCM I 4546	SAMN07350466	PRJNA394156	Scaffold	3.42252	54.9	244	2017-10-13T00:00:00Z	ftp.ncbi.nlm.nih.gov/genomes/all/GCF/002/549/935/GCF_002549935.1_ASM254993v1
GCF_002549945.1_ASM254994v1	Faecalibacterium prausnitzii	CNCM I 4573	SAMN07350506	PRJNA394159	Scaffold	3.27522	55.9	83	2017-10-13T00:00:00Z	ftp.ncbi.nlm.nih.gov/genomes/all/GCF/002/549/945/GCF_002549945.1_ASM254994v1
GCF_002549975.1_ASM254997v1	Faecalibacterium prausnitzii	CNCM I 4575	SAMN07350508	PRJNA394163	Scaffold	3.0066	57.5	37	2017-10-13T00:00:00Z	ftp.ncbi.nlm.nih.gov/genomes/all/GCF/002/549/975/GCF_002549975.1_ASM254997v1
GCF_002549985.1_ASM254998v1	Faecalibacterium prausnitzii	CNCM I 4574	SAMN07350507	PRJNA394160	Scaffold	3.08899	56.3	38	2017-10-13T00:00:00Z	ftp.ncbi.nlm.nih.gov/genomes/all/GCF/002/549/985/GCF_002549985.1_ASM254998v1
GCF_002550015.1_ASM255001v1	Faecalibacterium prausnitzii	CNCM I 4644	SAMN07350509	PRJNA394164	Scaffold	2.91524	56.4	36	2017-10-13T00:00:00Z	ftp.ncbi.nlm.nih.gov/genomes/all/GCF/002/550/015/GCF_002550015.1_ASM255001v1
GCF_002586945.1_ASM258694v1	Faecalibacterium prausnitzii	Indica	SAMN07764380	PRJNA413728	Complete	2.86893	56.9	1	2017-10-18T00:00:00Z	ftp.ncbi.nlm.nih.gov/genomes/all/GCF/002/586/945/GCF_002586945.1_ASM258694v1
GCF_002734145.1_ASM273414v1	Faecalibacterium prausnitzii	A2165	SAMN07362387	PRJNA394904	Complete	3.11004	56.3	1	2017-10-27T00:00:00Z	ftp.ncbi.nlm.nih.gov/genomes/all/GCF/002/734/145/GCF_002734145.1_ASM273414v1
GCF_003293635.1_ASM329363v1	Faecalibacterium prausnitzii	942/30-2	SAMN08452073	PRJNA432550	Complete	2.83389	57.2	1	2018-07-09T00:00:00Z	ftp.ncbi.nlm.nih.gov/genomes/all/GCF/003/293/635/GCF_003293635.1_ASM329363v1
GCF_003312465.1_ASM331246v1	Faecalibacterium prausnitzii	APC918/95b	SAMN08494074	PRJNA432550	Complete	2.97094	56.4	1	2018-07-11T00:00:00Z	ftp.ncbi.nlm.nih.gov/genomes/all/GCF/003/312/465/GCF_003312465.1_ASM331246v1
GCF_003433865.1_ASM343386v1	Faecalibacterium prausnitzii	AF36-11AT	SAMN09734636	PRJNA482748	Scaffold	2.9752	56.6	80	2018-08-31T00:00:00Z	ftp.ncbi.nlm.nih.gov/genomes/all/GCF/003/433/865/GCF_003433865.1_ASM343386v1
GCF_003433905.1_ASM343390v1	Faecalibacterium prausnitzii	AF31-14AC	SAMN09734572	PRJNA482748	Scaffold	3.27966	55.7	83	2018-08-31T00:00:00Z	ftp.ncbi.nlm.nih.gov/genomes/all/GCF/003/433/905/GCF_003433905.1_ASM343390v1
GCF_003433995.1_ASM343399v1	Faecalibacterium prausnitzii	AF32-8AC	SAMN09734593	PRJNA482748	Scaffold	3.02588	56.8	57	2018-08-31T00:00:00Z	ftp.ncbi.nlm.nih.gov/genomes/all/GCF/003/433/995/GCF_003433995.1_ASM343399v1
GCF_003434015.1_ASM343401v1	Faecalibacterium prausnitzii	AF29-11BH	SAMN09734551	PRJNA482748	Scaffold	3.31091	55.8	62	2018-08-31T00:00:00Z	ftp.ncbi.nlm.nih.gov/genomes/all/GCF/003/434/015/GCF_003434015.1_ASM343401v1
GCF_003434125.1_ASM343412v1	Faecalibacterium prausnitzii	AM42-11AC	SAMN09736539	PRJNA482748	Scaffold	2.9698	56.6	31	2018-08-31T00:00:00Z	ftp.ncbi.nlm.nih.gov/genomes/all/GCF/003/434/125/GCF_003434125.1_ASM343412v1
GCF_003434135.1_ASM343413v1	Faecalibacterium prausnitzii	AM37-13AC	SAMN09736489	PRJNA482748	Scaffold	2.92197	56.5	61	2018-08-31T00:00:00Z	ftp.ncbi.nlm.nih.gov/genomes/all/GCF/003/434/135/GCF_003434135.1_ASM343413v1
GCF_003434165.1_ASM343416v1	Faecalibacterium prausnitzii	AM39-7BH	SAMN09736516	PRJNA482748	Scaffold	2.87518	56.7	53	2018-08-31T00:00:00Z	ftp.ncbi.nlm.nih.gov/genomes/all/GCF/003/434/165/GCF_003434165.1_ASM343416v1
GCF_003434175.1_ASM343417v1	Faecalibacterium prausnitzii	AM33-14AC	SAMN09736450	PRJNA482748	Scaffold	2.73606	57.3	32	2018-08-31T00:00:00Z	ftp.ncbi.nlm.nih.gov/genomes/all/GCF/003/434/175/GCF_003434175.1_ASM343417v1
GCF_003465525.1_ASM346552v1	Faecalibacterium prausnitzii	AF10-13	SAMN09734198	PRJNA482748	Scaffold	3.12628	56.1	46	2018-09-06T00:00:00Z	ftp.ncbi.nlm.nih.gov/genomes/all/GCF/003/465/525/GCF_003465525.1_ASM346552v1
GCF_003467805.1_ASM346780v1	Faecalibacterium prausnitzii	AM36-18BH	SAMN09736478	PRJNA482748	Scaffold	2.94235	56.3	46	2018-09-06T00:00:00Z	ftp.ncbi.nlm.nih.gov/genomes/all/GCF/003/467/805/GCF_003467805.1_ASM346780v1
GCF_009679755.1_ASM967975v1	Faecalibacterium prausnitzii	BIOML-B18	SAMN11946083	PRJNA544527	Scaffold	3.1163	56.2	62	2019-11-20T00:00:00Z	ftp.ncbi.nlm.nih.gov/genomes/all/GCF/009/679/755/GCF_009679755.1_ASM967975v1
GCF_009679775.1_ASM967977v1	Faecalibacterium prausnitzii	BIOML-B17	SAMN11946082	PRJNA544527	Scaffold	3.08587	56.3	62	2019-11-20T00:00:00Z	ftp.ncbi.nlm.nih.gov/genomes/all/GCF/009/679/775/GCF_009679775.1_ASM967977v1
GCF_009679795.1_ASM967979v1	Faecalibacterium prausnitzii	BIOML-B14	SAMN11946079	PRJNA544527	Scaffold	3.30844	55.8	81	2019-11-20T00:00:00Z	ftp.ncbi.nlm.nih.gov/genomes/all/GCF/009/679/795/GCF_009679795.1_ASM967979v1
GCF_009679855.1_ASM967985v1	Faecalibacterium prausnitzii	BIOML-B13	SAMN11946078	PRJNA544527	Scaffold	3.27765	55.9	65	2019-11-20T00:00:00Z	ftp.ncbi.nlm.nih.gov/genomes/all/GCF/009/679/855/GCF_009679855.1_ASM967985v1
GCF_009679865.1_ASM967986v1	Faecalibacterium prausnitzii	BIOML-B12	SAMN11946077	PRJNA544527	Scaffold	3.1908	55.9	71	2019-11-20T00:00:00Z	ftp.ncbi.nlm.nih.gov/genomes/all/GCF/009/679/865/GCF_009679865.1_ASM967986v1
GCF_009679895.1_ASM967989v1	Faecalibacterium prausnitzii	BIOML-B10	SAMN11946075	PRJNA544527	Scaffold	3.28967	55.9	95	2019-11-20T00:00:00Z	ftp.ncbi.nlm.nih.gov/genomes/all/GCF/009/679/895/GCF_009679895.1_ASM967989v1
GCF_009679915.1_ASM967991v1	Faecalibacterium prausnitzii	BIOML-B9	SAMN11946074	PRJNA544527	Scaffold	3.28651	55.9	88	2019-11-20T00:00:00Z	ftp.ncbi.nlm.nih.gov/genomes/all/GCF/009/679/915/GCF_009679915.1_ASM967991v1
GCF_009679965.1_ASM967996v1	Faecalibacterium prausnitzii	BIOML-B8	SAMN11946073	PRJNA544527	Scaffold	3.42152	55.4	92	2019-11-20T00:00:00Z	ftp.ncbi.nlm.nih.gov/genomes/all/GCF/009/679/965/GCF_009679965.1_ASM967996v1
GCF_009679995.1_ASM967999v1	Faecalibacterium prausnitzii	BIOML-B5	SAMN11946070	PRJNA544527	Scaffold	3.31793	55.9	82	2019-11-20T00:00:00Z	ftp.ncbi.nlm.nih.gov/genomes/all/GCF/009/679/995/GCF_009679995.1_ASM967999v1
GCF_009680005.1_ASM968000v1	Faecalibacterium prausnitzii	BIOML-B6	SAMN11946071	PRJNA544527	Scaffold	3.32505	55.8	109	2019-11-20T00:00:00Z	ftp.ncbi.nlm.nih.gov/genomes/all/GCF/009/680/005/GCF_009680005.1_ASM968000v1
GCF_009680085.1_ASM968008v1	Faecalibacterium prausnitzii	BIOML-B1	SAMN11946066	PRJNA544527	Scaffold	3.20008	55.8	117	2019-11-20T00:00:00Z	ftp.ncbi.nlm.nih.gov/genomes/all/GCF/009/680/085/GCF_009680085.1_ASM968008v1
GCF_009680105.1_ASM968010v1	Faecalibacterium prausnitzii	BIOML-A1	SAMN11946065	PRJNA544527	Scaffold	2.891	56.6	33	2019-11-20T00:00:00Z	ftp.ncbi.nlm.nih.gov/genomes/all/GCF/009/680/105/GCF_009680105.1_ASM968010v1
GCF_902362495.1_MGYG-HGUT-00022	Faecalibacterium prausnitzii	MGYG-HGUT-00022	SAMEA5849523	PRJEB33885	Scaffold	3.06322	56.4	23	2019-08-16T00:00:00Z	ftp.ncbi.nlm.nih.gov/genomes/all/GCF/902/362/495/GCF_902362495.1_MGYG-HGUT-00022
GCF_902362505.1_MGYG-HGUT-00039	Faecalibacterium prausnitzii	MGYG-HGUT-00039	SAMEA5849540	PRJEB33885	Scaffold	2.85253	57.7	49	2019-08-16T00:00:00Z	ftp.ncbi.nlm.nih.gov/genomes/all/GCF/902/362/505/GCF_902362505.1_MGYG-HGUT-00039
GCF_902364275.1_MGYG-HGUT-00195	Faecalibacterium prausnitzii	MGYG-HGUT-00195	SAMEA5849697	PRJEB33885	Scaffold	3.3895	56.2	34	2019-08-16T00:00:00Z	ftp.ncbi.nlm.nih.gov/genomes/all/GCF/902/364/275/GCF_902364275.1_MGYG-HGUT-00195
GCF_902373685.1_MGYG-HGUT-01300	Faecalibacterium prausnitzii	MGYG-HGUT-01300	SAMEA5850803	PRJEB33885	Scaffold	3.12738	56.2	25	2019-08-16T00:00:00Z	ftp.ncbi.nlm.nih.gov/genomes/all/GCF/902/373/685/GCF_902373685.1_MGYG-HGUT-01300
GCF_902385265.1_UHGG_MGYG-HGUT-02272	Faecalibacterium prausnitzii	MGYG-HGUT-02272	SAMEA5851776	PRJEB33885	Scaffold	2.83031	56	31	2019-08-16T00:00:00Z	ftp.ncbi.nlm.nih.gov/genomes/all/GCF/902/385/265/GCF_902385265.1_UHGG_MGYG-HGUT-02272
GCF_902388275.1_UHGG_MGYG-HGUT-02545	Faecalibacterium prausnitzii	MGYG-HGUT-02545	SAMEA5852050	PRJEB33885	Complete	2.83389	57.2	1	2019-08-09T00:00:00Z	ftp.ncbi.nlm.nih.gov/genomes/all/GCF/902/388/275/GCF_902388275.1_UHGG_MGYG-HGUT-02545
GCF_902497325.1_P9225	Faecalibacterium prausnitzii	P9225	SAMEA5919445	PRJEB34180	Scaffold	2.84757	56.8	24	2019-10-30T00:00:00Z	ftp.ncbi.nlm.nih.gov/genomes/all/GCF/902/497/325/GCF_902497325.1_P9225
GCF_902497355.1_P9094	Faecalibacterium prausnitzii	P9094	SAMEA5919447	PRJEB34180	Scaffold	2.91103	56.6	41	2019-10-30T00:00:00Z	ftp.ncbi.nlm.nih.gov/genomes/all/GCF/902/497/355/GCF_902497355.1_P9094
GCF_902497365.1_P9238	Faecalibacterium prausnitzii	P9238	SAMEA5919448	PRJEB34180	Scaffold	2.90854	56.6	48	2019-10-30T00:00:00Z	ftp.ncbi.nlm.nih.gov/genomes/all/GCF/902/497/365/GCF_902497365.1_P9238
GCF_902497385.1_P9311	Faecalibacterium prausnitzii	P9311	SAMEA5919441	PRJEB34180	Scaffold	3.11693	56.5	50	2019-10-30T00:00:00Z	ftp.ncbi.nlm.nih.gov/genomes/all/GCF/902/497/385/GCF_902497385.1_P9311
GCF_902497405.1_P9241	Faecalibacterium prausnitzii	P9241	SAMEA5919443	PRJEB34180	Scaffold	2.77966	56.9	37	2019-10-30T00:00:00Z	ftp.ncbi.nlm.nih.gov/genomes/all/GCF/902/497/405/GCF_902497405.1_P9241
GCF_902497415.1_P9224	Faecalibacterium prausnitzii	P9224	SAMEA5919446	PRJEB34180	Scaffold	2.7799	56.9	67	2019-10-30T00:00:00Z	ftp.ncbi.nlm.nih.gov/genomes/all/GCF/902/497/415/GCF_902497415.1_P9224
GCF_018784645.1_ASM1878464v1	Faecalibacterium prausnitzii	MCC585	SAMN12147406	PRJNA548918	Scaffold	2.96329	56.1	140	2021-06-08T00:00:00Z	ftp.ncbi.nlm.nih.gov/genomes/all/GCF/018/784/645/GCF_018784645.1_ASM1878464v1

## Sheet: Reference_genomes_OS
Assembly	Species	Strain	BioSample	BioProject
GCF_001261775.1	Anaeromassilibacillus senegalensis	mt9	SAMEA3750678	PRJNA224116
GCF_900078395.1	Anaerotruncus rubiinfantis	MT15	SAMEA3907616	PRJNA224116
GCF_900104675.1	Angelakisella massiliensis	Marseille-P3217T	SAMEA4519310	PRJNA224116
GCF_001486165.1	Bittarella massiliensis	GD6	SAMEA3673147	PRJNA224116
GCF_001049915.1	Drancourtella massiliensis	GD1	SAMEA3381209	PRJNA224116
GCF_900155615.1	Massilimaliae massiliensis	Marseille-P2963T	SAMEA48259918	PRJNA224116
GCF_900148495.1	Negativibacillus massiliensis	Marseille-P3213T	SAMEA4519304	PRJNA224116
GCF_900104615.1	Phocea massiliensis	Marseille-P2769T	SAMEA4519287	PRJNA224116
GCF_900169495.1	Provencibacterium massiliense	Marseille-P2780	SAMEA103910483	PRJNA224116
GCF_000949455.1	Ruthenibacterium lactatiformans	585-1	SAMN03323960	PRJNA224116
GCF_000157955.1	Subdoligranulum variabile	DSM 15176	SAMN00008862	PRJNA224116
