# Supplementary material for: Exploring clade differentiation of the Faecalibacterium prausnitzii complex
Source: iScience. 2022 Nov 9;25(12):105533. doi: 10.1016/j.isci.2022.105533 (PMC9676633; doi:10.1016/j.isci.2022.105533)
Supplement: Table S4. Gene-level divergence values (DRIg and NDRIg) of the marker genes, related to Figure 3 — For each marker gene, the two computed values of our indices are reported, together with the clade belonging, and the identified gene name and KO when available [file mmc3.xlsx]

## Sheet: Marker genes DRIg NDRIg values
Clade	Marker gene	DRIg	NDRIg	Gene name	KO
A	group_10106	0.248512	0.539054	SP_2225
A	group_10107	0.00224658	0	LSPA	K03101
A	group_10108	-0.00238009	1.29998		K07024
A	group_10109	0.17502	0.576179	PPK	K00937
A	group_10110	0.0587948	0	LEPB	K03100
A	group_10134	0	0
A	group_10136	0.165102	0.269927	HOLA	K02340
A	group_10137	0.249013	0
A	group_10138	-0.355244	1.80518		K07040
A	group_10140	0.164107	1.2968
A	group_10141	0.226768	0	YOEA
A	group_10143	0	0
A	group_10144	-0.105163	1.7445	RECO	K03584
A	group_10145	0	0	RECN	K03631
A	group_10146	-0.0185719	-0.63256
A	group_10147	0.0402476	0	TRPH	K07053
A	group_10148	0.234289	0.968471	COBO	K19221
A	yeeO_1	0.208973	0.792098
A	group_10151	0	0	COMB	K02022,K12293
A	group_10152	0.377685	0	GLOB
A	group_10153	0.38936	0
A	group_10154	0.0689193	1.35564	ISPF	K01770,K12506
A	group_10155	0.194351	0.801212
A	group_10156	-0.0225263	0
A	group_10157	0.201421	0.789626
A	group_10164	0.0846906	0.720226	YFNB	K01560,K07025,K08723
A	group_10165	0	0.433018	NT5E	K01091
A	group_10167	0	0
A	group_10169	0.0613429	1.10967
A	group_10170	0.220654	0
A	group_10171	-0.0577681	0
A	group_10173	0.0822417	0.862806	BL05165	K01273
A	group_10174	0.186242	1.03381
A	group_10176	0	0
A	group_10177	-0.180917	1.45001	RSUA	K06178,K06183
A	group_10180	0.177833	0		K07258
A	group_10192	0.169978	0	PLSC	K00655,K15781
A	group_10193	-0.129786	0.611909		K00014
A	group_10194	0.0669521	0
A	group_10195	0.322258	0	SPOVK	K06413
A	group_10197	0.301072	0	SPOIIAB	K06379
A	group_10198	0.148716	0	MOBB	K03753,K13818
A	group_10199	0.138707	0	MOAA	K03639
A	group_10206	0.00844122	0.261521
A	group_10207	0	0.253873
A	group_10210	0.255654	0
A	group_10211	-0.0360621	0.0550736	LTAE	K01620
A	group_10214	0.0427168	0	YIDD	K08998
A	group_10216	0.189959	0.888915	DRP35	K01053,K02352
A	fixK	-0.359298	0
A	group_10219	-0.299712	1.6389
A	group_10224	-0.0489348	0.645292
A	group_10511	0.0551084	0	DINF
A	dagK	0.238719	0
A	group_12145	-0.0832132	1.48689	MNMA	K00566
A	group_12147	-0.0817315	0		K07720
A	ponA	-0.107569	0		K05366
A	group_12150	0.261956	1.05732		K06147
A	group_12151	0.430812	0	OPPC	K02034,K15581,K15582
A	group_12153	0	0
A	group_12154	-0.24624	0	SCLAV_4550	K07460
A	group_12179	0.161647	0	GPSA	K00057
A	group_12180	0.0474891	0
A	group_12182	0.00763961	0.669609	CBIK	K02190
A	group_12183	0.130458	0.0805788		K00849
A	group_12184	0.146737	0.439637		K06950
A	group_12185	0.115659	1.15243	PROA	K00147
A	group_12186	-0.15037	0	AZLC
A	hcrC	0.0134986	0		K03518
A	group_12188	-0.273066	0		K06397
A	prpC	0.00153102	-0.0949507	STP	K01090,K20074
A	group_12191	0.19316	0.328024	CLS	K06131
A	group_12192	-0.127922	0
A	group_12194	0.187111	0	YSH1	K07576
A	group_12195	0.263909	0	RECJ	K07462
A	group_12196	-0.260862	0
A	group_12197	0.323434	0	ADDB	K16899
A	pepV	0.0554501	0		K01439
A	spoVD_1	0.17128	0.568801	FTSI	K03587,K08384,K08724,K12552,K12556
A	group_12200	-0.105408	0	FTSL
A	group_12201	0.22358	0.616164		K07088
A	group_12202	0.0933044	0	UPPS	K00806,K12503
A	group_12207	0.229176	0.19662	NNR	K01420
A	group_12208	0.116631	1.15865	FTSX	K09811
A	group_12213	0.0396775	0		K07651
A	group_12218	-0.0182694	0
A	group_12221	0.326609	0.73874
A	group_12222	0.248902	0.235008		K08483
A	rhaS	0.40424	0	YDEC
A	group_12224	0.175656	0
A	group_12225	0.0561908	0.48431	SIGF	K03090,K03091
A	group_12228	0	0	MUG	K03649
A	group_12231	0	0	YTFJ
A	group_12232	-0.173907	0.885224	SCPB	K06024
A	group_12233	0.0570822	0	SCPA	K05896
A	group_12234	0.27084	0	SPOIVFB
A	group_12236	-0.108747	0		K03545
A	group_12237	-0.115182	0	YSNB	K07095
A	group_12238	0.353867	0	YRXA	K07105
A	group_12239	0.0975288	0.00624163	GLGB	K00700,K01236
A	group_12240	0.11088	0
A	group_12241	0.0619858	0
A	group_12242	0.0439733	0.305024	YWLG
A	group_12243	-0.311739	0	SPOIIID	K06283
A	group_12251	0.118728	0.381404
A	abh	-0.541599	0	ABRB	K06284
A	group_12394	-0.352444	0.769791	SP_1683	K02027
A	group_12402	-0.369065	0	GRPE	K03687
A	group_12419	0.078061	0	PEPP	K01262,K01271
A	group_12421	0.21622	0
A	group_12615	0.0862893	0	FABH	K00648
A	group_1334	0.249155	0	OPPA	K02035,K15580,K16199
A	group_16023	0.0935984	0	YYBT
A	oppF_2	-0.00155077	0	OPPF2	K02032,K10823
A	group_16026	0.308526	0	OPPD	K02031,K15583
A	oppB_2	0.257971	0	OPPB	K02033,K15581
A	group_16028	0.0194151	0
A	group_16029	0.2091	0	WHIA	K09762
A	group_16062	0.214385	0	YXIO	K06902
A	group_16063	-0.305641	0	YLXM	K09787
A	group_16065	0.293157	0		K02015
A	group_16066	-0.0804283	0	RMUC	K09760
A	group_16067	-0.176152	0	RECR	K06187
A	group_16069	-0.122865	0.478701		K03327
A	group_16070	-0.036874	0	MGTE	K06213
A	group_16071	-0.255713	0	FABG	K00059,K11610
A	group_16072	-0.163539	0	ACCA	K01962,K01963
A	group_16073	0.106269	0	ACCD	K01695,K01962,K01963
A	group_16074	-0.0125326	0	NTPF
A	group_16075	0.0763064	0
A	group_16081	-0.0847611	0
A	group_16082	0.198109	0	SP_1358	K06147,K06148
A	group_16083	-0.127877	0	TADA	K01485,K01487,K01489,K04075,K11991
A	ftsE_2	0.0662105	0	FTSE	K09811,K09812
A	group_16086	0.0502604	0	APEA	K01255,K01267
A	group_16087	0.286373	0	POTD	K11069
A	group_16088	0.34214	0	NOSY2	K01992
A	group_16095	-0.0117224	0	APEB	K01267
A	group_16096	0.261706	0	MMCQ
A	group_16102	0.204145	0
A	group_16106	0.166762	0
A	group_16108	0.13512	0		K03327
A	group_16109	-0.210526	0	TRKA	K03499
A	group_16110	0	0	TRKB	K03499
A	group_16111	-0.0117117	0.202137
A	group_16112	0.269452	0	ARGF	K00611
A	group_16121	0.0633413	0	OGT	K00567
A	group_16123	0.300985	0
A	group_16124	0.131381	0	AMAA	K01436,K01451
A	group_16128	0	0	BT4646
A	iolU_2	0.0976296	0	YULF
A	group_16131	0.0235583	0	COAX	K03525
A	group_16132	0.0414597	0		K02341
A	group_16136	-0.476505	0
A	group_16138	0.0576186	0
A	group_16139	0	0
A	group_16143	-0.356391	0
A	group_16144	0.362521	0.705588
A	group_16145	0.30313	0	PEPD	K08659
A	group_16146	-0.0279166	0.366917		K03308
A	group_16162	-0.205544	0.669796
A	group_16163	0.355129	0
A	group_16168	0.0388182	0	SASH	K01081,K01119,K11751
A	group_16169	0	0
A	glpK	0.157642	0	GLPK	K00864
A	group_16554	-0.274725	0
A	group_1659	-0.0625739	1.91567		K10117,K17329
A	group_18507	0	0
A	group_2354	0.0918812	0	COBB	K02224
A	group_25146	0.208451	0.55482	WS0013
A	group_2542	0.201728	1.14362	CBIG	K02189,K13541
A	group_2546	0.166295	1.43066
A	group_2547	0.0144391	1.72617
A	group_2771	0.189706	1.80272	COBD	K00817,K04720
A	group_2772	0	0
A	group_2773	0	1.81038	PUCB	K00087,K07141
A	group_2774	0	2.10203	YQEC	K07141
A	ypbG	0.175148	0.897533		K07098
A	group_2960	0.0510447	0.638067
A	ywqC	0	1.52978	CPS4C
A	group_2962	0	1.76627
A	group_2965	0.207052	1.37096	COMEC	K02238
A	group_2967	-0.0593504	0.986884		K01992
A	group_2968	0.117113	2.21622
A	group_2969	0.103812	0.3353
A	group_3228	0.0205864	1.74344		K06872
A	group_3233	0	1.42901	NIFS	K04487,K11717
A	group_3234	-0.0176913	1.84124		K06438
A	group_3235	0.0813111	1.15661
A	alsT_2	0.308769	1.05725	AGCS	K03310
A	group_3513	0	0
A	group_3514	0.0982077	1.35734	COBL	K00595,K02191
A	group_3515	0.0214949	1.46857	COBK	K05895
A	group_3516	0.231268	1.18135	CBID	K02006,K02188
A	group_3518	-0.25184	0.725654		K01448
A	group_3520	0.1975	2.7519		K18930
A	group_3521	0	0		K07052
A	group_3522	0.0580306	1.47211
A	group_3529	0.344241	1.56912	YLBM
A	group_3530	0.110531	2.15858	TIG	K01802,K03545
A	group_3532	0.0892971	2.48959
A	group_3834	0.295176	1.07126		K02040
A	group_3835	0.0183842	1.29262	COBU	K02231
A	group_3837	0.0695846	0
A	group_3838	-0.493169	0		K00087,K07402
A	group_3839	0.242717	1.27637	DNAQ	K07464,K10844
A	group_3840	0	2.43568	FTHC	K01934
A	group_3841	-0.104954	0
A	group_3849	0.199846	1.15126	MUTY	K03575
A	group_3850	0.0257455	1.47152	YHBQ	K07461
A	group_3856	0.248855	1.25905		K04487
A	group_3955	0.173618	1.1864	YDDW
A	group_3983	-0.0248681	0	ILES	K01870
A	group_4239	0.161704	1.48139
A	dsdA	0.254608	0.760114	DSDA	K01753
A	group_4241	-0.151245	0		K08259
A	group_4248	0	1.56201
A	group_4249	0.235913	0	COBQ	K02006,K02232
A	group_4250	0.260573	0	COBJ	K05934,K13541
A	rmlD_1	0.177028	2.03266		K00067
A	group_4252	0.247534	0.472564	SPOIIR	K06387
A	group_4253	0.0761323	1.38655		K03589
A	group_4256	0.0918266	0.947558
A	group_4257	-0.0906659	1.77755
A	group_4259	0.264351	0.921073
A	group_4260	0	1.5758
A	group_4261	0.415355	0
A	dacF_3	0.452978	1.14344		K01286,K07258
A	group_4267	0.15622	0.894	CAD	K01582,K01583,K01585
A	group_4295	0.149116	0.996252
A	group_4296	0.0405273	1.81652
A	group_4423	-0.0641997	0	RLUD	K06180
A	yjbR	0	0	YJBR
A	group_4660	0.115608	1.50232
A	group_4661	0	0
A	group_4662	0	0.725637	SELD	K01008
A	group_4663	-0.012109	0	YQEB	K07402
A	group_4664	0	0
A	group_4665	-0.455034	0
A	group_4666	-0.179362	0.675223	SPOIIIAA	K06390
A	group_4667	0.0851523	1.75623	GLPQ	K01126
A	group_4668	0.212752	1.58997		K06889
A	group_4675	0.0599161	1.50697	SLT	K08309
A	group_4677	0.189049	1.10947	YVDM
A	group_4681	0.230714	1.44673
A	group_4691	0.0896099	1.33971		K17686
A	group_5212	0.1133	0.790209		K07024
A	group_5217	0.103899	0	MUTL	K03572
A	group_5221	0	1.26398
A	group_5222	0.146451	0.671931
A	group_5223	0.0442911	1.29196	COBD	K02227
A	group_5224	-0.352414	0		K06396
A	addA	0.276061	0.755587	ADDA	K16898
A	group_5230	-0.10324	0
A	group_5231	0.253066	1.13308	SPOIVB	K06399
A	group_5233	0.0799284	1.55531	YTQB
A	chrA1	0.0979758	0.616019	YWRB	K07240
A	group_5236	0.340893	0.702443	GLDG	K01992
A	group_5239	0	0	ACYP	K01512
A	group_5240	0.241474	1.54704
A	group_5243	0.334792	0.741195
A	group_5244	0.158168	1.7163		K02435,K03790
A	group_5245	0.295821	1.06711	MOEA	K03750
A	group_5246	0.0994203	0.899309	MODC	K02017
A	group_5251	0.195683	0.475974
A	group_5252	0.261013	2.10687	FDHD	K02379
A	group_5727	0	0
A	group_5728	0.389765	1.45278		K07027
A	group_5730	0.250102	1.57663
A	group_5731	0	1.2959		K02231
A	group_5732	0.330371	0.707302		K02016
A	group_5733	0	0.482727
A	group_5736	0	2.03458		K06394
A	group_5739	0.156488	0	SP_0742
A	group_5740	0.00922058	0.843248	FCHA
A	group_5745	0	0
A	group_5748	0.0945675	0.89417
A	group_5750	0.221172	0		K03545
A	group_5751	0.383804	0
A	group_5760	-0.321498	0
A	group_5766	0.0693592	2.14606	MURA	K00790
A	group_5797	-0.0387679	1.05447
A	dctP_2	0.303603	0.774478	DCTP
A	group_6241	0	1.97094
A	group_6242	0.248483	1.14088		K03324
A	group_6243	0.233662	1.21427
A	rluD_3	0.111921	0.920814	RLUD	K06177,K06180
A	group_6248	-0.12283	1.17071
A	group_6249	0.119259	1.40414
A	group_6251	0.283908	1.49781
A	group_6253	0.0784016	1.82773	NADD	K00969,K01488
A	group_6254	-0.00122046	0.667914
A	group_6256	0	0
A	group_6257	0.381479	1.13143
A	lnrL	0.134115	0.260278	CCMA	K01990
A	hisJ	-0.438793	1.9065		K02030
A	nfrA2	0.222057	0	NFRA	K10678,K19285,K19286
A	group_6267	0.119115	0	FOLC	K01533,K11754
A	group_6268	0.123973	1.10053
A	group_6269	0.0555103	0
A	group_6272	0	0	CSOR
A	group_6275	0.0222023	1.04563
A	group_6276	0.159841	0
A	group_6277	-0.114953	1.67305
A	group_6278	0	1.05655
A	group_6279	0.178098	0.458932		K00010
A	group_6283	0	1.99374
A	group_6285	0.14554	0		K07043
A	group_6286	0.135463	1.32786	HISC	K00817
A	group_6289	-0.486997	0		K02242
A	group_6311	-0.26361	1.55839
A	group_6316	0.301776	1.22892	YNAI	K16052
A	group_6677	-0.184758	-0.205967	SDAAB	K01752
A	ccpA_1	0.0772128	1.1545	BMUL_2073	K02529,K03484,K06145
A	group_6887	-0.144854	0	MAF	K06287
A	group_6888	0.20893	0.533048	LGT	K13292
A	group_6891	-0.0773914	1.18546
A	group_6893	-0.331325	0		K02237
A	group_6894	-0.054178	0.445124	SCLAV_1770
A	group_6895	0.0764783	0
A	group_6899	0.09303	1.34096	BIRA	K03524
A	ecsA	0.170956	0.118219	SKFE	K01990
A	dppE_1	0.147246	1.73068		K15580
A	group_6902	0	0	YEDF	K04085
A	group_6904	-0.273133	1.83732	CAPA	K07282
A	group_6905	0	0	XSEB	K03602
A	group_6906	-0.0204847	1.44166	XSEA	K03601
A	group_6907	0.195158	0
A	lacZ_1	0.121387	0	LACZ	K01190
A	group_6914	0.324253	0.389518
A	group_6915	-0.627569	0
A	group_6920	-0.314415	0	LRGA	K05338,K06518
A	gntR	0.300477	0.498991
A	group_6924	0.0780419	0
A	group_6926	0.0266652	0	RHLE	K11927
A	group_6931	0.144258	0	PITRM1	K06972
A	group_6933	0.0306909	0.735348
A	group_6934	0.105321	0		K06378
A	group_6935	0.444454	0	SP_1680
A	group_6941	-0.0795338	0
A	group_6959	-0.275901	0.355759		K06381
A	group_6961	0.132582	1.7289	TRMK	K06967
A	group_6962	0	0
A	group_6963	0	0
A	group_6998	-0.0842655	0.515853		K02005
A	group_7623	0	0.933325	YNII
A	group_7624	-0.518865	0	MREC	K03570
A	prkC_2	0.25346	1.17673		K12132
A	group_7626	-0.0510982	0.84266
A	group_7628	-0.0626361	0		K07335
A	group_7629	0.187276	1.31571	MIAA	K00791
A	group_7630	0.110205	1.61451
A	group_7631	0.128208	0.912144	YLMH
A	group_7639	-0.0234216	1.08629	DACA1	K01286,K07258
A	group_7640	-0.232826	1.61079
A	group_7643	0.0140797	0
A	group_7644	0.193243	0	COBS	K02233
A	group_7647	0.299252	0.298605	YGFM	K12529
A	group_7648	-0.920059	0	DXS	K01662
A	group_7649	-0.155803	0.8815	ISPA	K00795,K03602,K13789
A	thiN	-0.362126	1.16863	THIN	K00949
A	group_7651	0.221846	1.27011	SUN	K03500
A	group_7652	0	0
A	group_7653	-0.159502	0.703129		K02334
A	group_7654	-0.28687	1.09901
A	group_7658	-0.0533226	0	CINA	K03742,K03743
A	group_7659	0.010881	0	YQEK	K00969
A	group_7661	0.265024	0.540204	SBCD	K03547
A	group_7668	0.239876	0.855287
A	group_7669	0.0658665	0
A	group_7670	0.217998	1.18356		K07126
A	dusC	0.155886	1.11909
A	group_7672	0.0395663	0	ACPS	K00997
A	group_7674	0.333599	0
A	mepA_2	0.244929	0.533468
A	group_7681	0.202156	1.66023		K06966
A	group_7682	0.276453	0.717769		K07240
A	rnfE	0.095766	0.462826		K03613
A	group_7685	0.257998	0	GPH	K01091
A	group_7689	0.194509	1.30415	AROA	K00800
A	group_7690	-0.0274529	0.404867
A	group_7691	0.160752	0.751937		K07001
A	group_7692	0	0
A	group_7693	-0.00757789	0
A	group_7694	0.365608	1.08404		K00297,K00547
A	group_7695	0.201119	0.573167	DAPF	K01778
A	group_7696	0.365197	1.08546	HPRA	K00018,K03778
A	group_7699	0.13111	0.371442
A	group_7700	0.353485	0		K07024
A	group_7702	0.268405	0.331287	CLS	K06131
A	group_7704	0.135234	0.954243		K03296
A	group_7709	0.12417	0	RLUC	K06177,K06180
A	group_7710	-0.110088	1.79138
A	group_7714	0.0514758	0	YDED
A	group_7759	-0.213085	0		K03617
A	group_8634	-0.515909	0		K03571
A	group_8635	0	1.96679	NFED
A	group_8636	0.0860325	0.452808
A	ywqE	0.0797525	0.711469	CAPC	K01104
A	group_8639	-0.0539048	0	PERR	K03711,K09825
A	group_8640	0.0562072	0	PHOR	K07636
A	group_8655	-0.717982	0
A	group_8656	-0.800807	0
A	group_8659	0.158421	0	FLIY	K02030,K02424,K10027
A	group_8661	0.247786	1.15223	CUTC	K06201
A	group_8662	0.0635788	0		K03823
A	group_8663	0.0837888	0.385755
A	group_8664	0	0
A	group_8667	-0.105238	0	YUID	K09775
A	group_8670	0	0
A	group_8671	0.0417439	0.978042
A	group_8672	0	0
A	group_8673	-0.142429	0
A	group_8674	0.225571	0	PPIB	K03767,K03768
A	group_8675	-0.181021	0
A	group_8677	-0.251249	0.795683
A	bdhA	0.264938	0		K00059,K07124
A	group_8680	0.401594	0	MALQ	K00705
A	trxB_1	0	1.00508		K00384
A	group_8682	0.234236	0	SNF
A	group_8684	0.313286	0.515004	CTPA	K03797
A	group_8685	0.240363	0.345262	SPOIVA	K06398
A	group_8686	-0.134077	0
A	group_8687	0.135422	0.59302		K07024
A	group_8689	0.272011	0.338202		K03614
A	group_8697	-0.301484	0
A	group_8698	0.00406754	1.65016
A	group_8700	0.200015	0	YLBB	K02004
A	lacX	0.284038	0.474144
A	group_8712	0.0850898	0	YABB	K00564,K07461,K15460
A	epsF	-0.0184377	0.861712	EPSF	K00786,K19424
A	group_8717	-0.108573	0.18239
A	pemA	0.321507	0		K01051
A	group_8721	0.315319	0.594198		K02051
A	ade	0.232998	0.88661	ADE	K01486
A	group_8723	0.145207	1.30049
A	group_8724	0.138781	0
A	group_8726	-0.377184	0
A	group_8730	0.11015	0.721597	PTP	K01104
A	group_8732	-0.10297	0
A	rspR_4	0	0
A	group_8932	0.354807	0	PRKC	K08884,K12132
A	group_9691	0	0	FER	K05337
A	group_10131	0	0
A	group_10132	0.0876361	0	YAEB
A	group_10133	0.222606	0.220911
A	ftsW_2	0.400756	1.13567	FTSW	K03588,K05837
A	group_10162	0.20341	0
A	group_10168	0.119558	1.04652
A	group_10172	0	0.420085	SSCG_06117
A	group_10179	-0.00576308	0		K07238
A	group_10186	0.199958	0
A	group_10187	0.150948	0		K00375
A	group_10188	-0.0716596	0.101038
A	group_10189	0.0140768	1.11658	GLK	K00845
A	frp_2	-0.213969	0
A	group_10201	0.155592	0	SRTC	K07284
A	sipS	0	0	LEPB	K03100
A	group_10203	-0.441815	0		K13730
A	group_10209	-0.0942995	1.11436
A	group_10809	-0.0287009	0	RECX	K03565
A	group_12152	0.391898	0	DNAC	K02315,K10762,K11144
A	group_12176	-0.175345	0		K01356
A	group_12178	0	0		K05985
A	group_12181	0.170105	0	MRDB	K05837
A	group_12209	-0.13758	0.583366	DMPA	K01266
A	group_12214	0.19043	0
A	group_12226	0.0132189	0	YBHL	K06890
A	group_12407	0.372836	0
A	group_14013	0.317189	0.600724	PLSY	K08591
A	group_16056	0	0
A	group_16060	0.00896198	0
A	group_16085	0.0203004	0	PEPS	K19689
A	group_16129	-0.462027	-0.657184
A	group_16141	0.454155	0	THIE	K00788
A	group_16161	-0.118354	0
A	group_16166	-0.390114	0.321767	TKT	K00615
A	group_16172	0.10013	0	PEPT	K01258,K01263
A	group_16174	0.525545	0	MNMA	K00566
A	group_16551	0.186423	0	ACTP1	K01533,K17686
A	group_16570	0.376998	0	THID	K00941,K14153
A	group_16581	-0.665602	0.83377	ATPF	K02109
A	atpC_2	0	0	ATPC	K02114
A	group_2031	0.329634	0
A	ftsE_1	0.0863261	0.924522		K02049
A	group_3133	0.00391271	0	VALS	K01873
A	group_3229	0.0976549	1.58682	TILS	K04075
A	group_3239	0.272663	0.43942	NNRD	K17758,K17759
A	pbpB	0	1.5868		K05364,K05515,K18149
A	group_3848	0	0
A	group_3852	0.283329	1.1764	SLEC
A	bcrC	0	0	PGPB	K19302
A	group_4254	0.368459	0.327953
A	group_4255	0.134304	0.987447	PRMC	K02493,K07320
A	scrK_1	0.235476	0.623055		K00847
A	dpaA	0.0107086	1.31339	SPOVFA	K06410
A	group_4672	0.220459	0.585606
A	lytB	0.129399	1.32269	SPOIID	K06381
A	group_4694	0.222365	0		K16788
A	yveL	-0.164807	0	YWQD
A	group_5216	-0.0012439	0	DACC	K07258
A	group_5218	-0.0165532	0	MURB	K00075
A	group_5219	-0.233818	0
A	group_5227	0	0
A	group_5228	0.314825	1.1641		K01192
A	group_5229	0.2159	0
A	group_5237	-0.059592	1.66301		K07007
A	tenA	0.131378	0.703092	TENA	K03707
A	bshA	0.169596	1.07449	RGPA	K12996
A	group_5344	0.41836	0		K01081,K11751
A	group_5729	0.199033	1.75759
A	ywpJ	-0.00466826	1.8037	YWTE	K07024
A	group_5752	0	0
A	group_5753	0.0599227	1.27142	SP_1519
A	group_5757	0.00505921	0.718998	AACC	K00662
A	group_5762	0.0818964	1.57352
A	group_5928	0.289398	1.65374
A	group_6245	-0.177059	1.77041		K06940
A	group_6246	-0.0392318	0
A	sigW	0.0896621	0		K03088
A	group_6250	0	0
A	group_6255	0.0929619	1.04643	RSEP	K11749
A	group_6258	0.249376	0.226761	APBE	K03734
A	group_6259	0.201884	1.33098	YFCE	K07095
A	group_6265	0.192348	1.20989
A	group_6266	-0.889335	0	CPS2I
A	group_6273	0	0
A	group_6274	0.183571	0
A	def	0.309375	1.40213	DEF2	K01462
A	group_6315	0.249505	0.620499
A	group_6865	0.0661705	0	ISPE	K00919
A	vanYB_1	0	1.95351	DACB	K07260
A	group_6890	-0.374806	1.24877		K07284
A	group_6892	0.124277	0
A	group_6921	0.155216	0		K02441
A	group_6922	0	0
A	group_6942	0	1.59452
A	group_6943	-0.732702	0		K19168
A	group_6945	-0.64328	0
A	group_6946	0.12232	2.03592		K02050
A	group_6960	-0.6508	0
A	group_7636	-0.0989904	0
A	group_7638	-0.232194	0
A	group_7641	0	1.7741
A	group_7642	0	0
A	group_7660	0	0	YUZA	K09779
A	group_7675	-0.172682	1.51305
A	group_7678	0.416345	0.0705697
A	yfbR	0.323962	0.148621	YFBR	K08722
A	gamA_2	0.295218	0	NAGB	K02564
A	group_775	-0.0157015	0.940964	SBCC	K03546
A	group_8653	0.0399395	0
A	group_8654	0	0	SPOVFB	K06411
A	group_8657	0.0332294	1.07356	DACF	K07258
A	group_8660	0.183823	0	COBH	K06042
A	group_8683	-0.238287	0
A	group_8690	-0.00162527	0.815656	SPOVT	K04769
A	group_8693	0.180665	1.30512	SPOVAD	K06406
A	group_8694	0	0	SPOVAE	K06407
A	oxyR	0.238574	1.1109
A	group_8709	0	0
A	group_8713	0.271268	0.382114
A	group_8799	0.184252	0.986496	HTRA	K04771
A	group_8804	0.0940189	0.874158	TATD	K03424
A	group_9271	-0.163294	0.918058
B	group_10360	0.134207	1.59629		K07003
B	group_10361	0.180665	0		K07240
B	group_10363	0.154574	0	MUG	K03649
B	group_10365	0	0
B	group_10367	0.267521	1.2107	SP_2225
B	group_10368	-0.379179	0	FTSE	K09811,K09812
B	group_10369	0.041492	0.684226		K07003
B	group_10371	0.179767	0	RSSA
B	group_10373	0.00638927	0.407447	LON	K01338
B	group_10374	0.0479066	0	RECO	K03584
B	group_10376	0.236794	0	YUID	K09775
B	group_10377	-0.170498	0	WHIA	K09762
B	group_10378	0.154665	1.34664	PHOR	K07636
B	group_10381	0.0569498	0
B	group_10382	-0.0614298	0.42248		K00375
B	group_10385	0.211447	0	PEPD	K08659
B	group_10389	0.293188	0	FTSI	K03587,K08384,K08724,K12552,K12556
B	ltaE	-0.110249	0	LTAE	K01620
B	group_10393	-0.439319	0	KDPD	K07646,K07667
B	group_10394	-0.148436	0		K07460
B	group_10395	0.0518789	0		K07024
B	group_10397	-0.446353	0	MOBB	K03753,K13818
B	group_10399	0.137673	0	PTP	K01104
B	group_10401	0.0109783	1.60502	TRKH	K03498
B	group_10402	-0.172128	1.10783
B	group_10403	-0.142309	0	RECJ	K07462
B	group_10404	0	0.362523	GLOB
B	group_10407	-0.0755195	0.391627
B	group_10413	-0.266802	0	RPOD	K03086,K03087
B	group_10414	-0.052911	0
B	group_10415	0.224862	2.10748	BMUL_3003
B	group_10417	0.160297	1.68394		K00014
B	group_10418	0.158844	1.49669	PLSC	K00655,K15781
B	gpr	-0.295223	0	GPR	K06012
B	group_10420	0	0
B	group_10421	0.249718	0	YDEC
B	group_10422	0.28588	0.613495		K00459
B	group_10424	-0.455286	0		K03571
B	group_10425	0.0975413	0.678536	FTSI	K05515
B	group_10446	0.203283	1.54271		K01286,K07258
B	group_10453	-0.0201791	0		K08174
B	group_10454	-0.121884	0		K03612
B	group_10455	0	0
B	group_10463	0.2723	0	YQHQ	K09153
B	dacF_1	0.207935	0	DACF	K01286,K07258
B	group_10475	0.356383	0.728487	PSTC	K02037,K02038
B	group_10477	0.279482	0
B	group_10478	0.225989	0	WS0013
B	group_10479	0.196651	0.909937	MYCA	K10254
B	group_10485	0	0	ATPH	K02113
B	group_10488	0	0.723695
B	group_10503	0.252364	0	FRUA	K02768,K02769,K02770
B	group_11319	0.0256942	0	METH	K00548
B	group_12439	0.241409	0		K07720
B	group_12440	-0.334059	0
B	group_12442	-0.413143	0		K03088
B	group_12443	-0.306238	0.55325	MNMA	K00566
B	group_12445	0.318565	0	CDSA	K00981
B	group_12446	0.0516235	1.03844		K03324
B	group_12447	0.0828581	0	RSUA	K06178,K06183
B	group_12448	0.232706	1.83594
B	group_12450	-0.112729	0		K07183
B	group_12453	-0.272974	0	HEPS	K00805
B	group_12454	-0.133179	0.734401	HSLO	K04083
B	group_12455	0.375702	0	RECN	K03631
B	group_12456	0	0	YHBJ	K06958
B	group_12459	0.00701432	0	YHAM
B	group_12460	-0.188423	0		K07651
B	group_12463	0.0553702	0	ALGI	K19294
B	group_12464	0.125676	0	TIG	K01802,K03545
B	group_12465	0.110718	0.97493		K01234
B	group_12466	0.250378	0	YRXA	K07105
B	group_12467	0.111573	0
B	group_12468	-0.0773548	0
B	group_12469	-0.374062	0	FTSL
B	group_12477	0	0		K03518
B	group_12482	-0.308398	0	UDK	K00876
B	group_12483	-0.110918	0	GLMS	K00820
B	group_12485	0.331801	0	COMB	K02022,K12293
B	group_12486	-0.0326087	0.895491
B	ridA_2	-0.257286	0	ALDR	K09022
B	group_12494	0.132144	0	NSPC	K13747
B	group_12496	-0.18048	0	SP_0341
B	aroQ	-0.00282309	0	AROQ	K00457,K03786,K16021
B	group_12498	-0.412202	0	AROC	K01736
B	group_12500	-0.0818636	0	YDJG	K18471
B	group_12502	0.17196	1.052	MDLA	K06147
B	group_12503	-0.195076	0
B	group_12504	0.258636	0
B	group_12505	-0.3336	0		K09888
B	group_12506	0.139656	0	MREC	K03570
B	group_12507	-0.257993	0	YYBT
B	soj	-0.443409	0	SOJ	K03496
B	group_12524	-0.17057	0.334259	SPOVFB	K06411
B	group_12527	0.30777	0.483319	CINA	K03742,K03743
B	group_12541	0.055935	1.813
B	group_12542	0.142247	0	PGSA	K00995,K08744
B	group_12545	-0.593831	0	GMK	K00942
B	mraY_2	-0.316549	0		K01000
B	glnM	-0.259854	0	SP_0608	K02029,K10040
B	group_12553	-0.0836624	0	RADC	K03630
B	group_12557	-0.753648	0
B	group_12567	0.137172	0	CLS	K06131
B	group_12568	0.139966	0.808047
B	group_12570	0.211441	0	BL05165	K01273
B	group_12572	0.10622	0.599787	NOSY2	K01992
B	group_12573	0.109625	0	POTD	K11069
B	group_12574	0.224108	0.58267	APBE	K03734
B	group_12575	0.313312	0	ATPC	K02114
B	group_12579	-0.071955	0
B	group_12580	-0.605685	0
B	group_12581	0.0790259	0.88079	APEA	K01255,K01267
B	group_12583	-0.437366	0
B	sarA_1	0.0327076	0		K02035,K15580
B	group_14724	0.291149	0.612465	MURF	K01929
B	group_14761	0	0
B	group_16659	0.366949	0	PHOB	K02483,K07657,K07658,K07664,K18144
B	citF	0.540894	0	CITF	K01643
B	kdpE	0.0589478	0	KDPE	K07667
B	group_16675	0.11454	0		K00945
B	group_16676	0.107603	0	ACCA	K01962
B	fabG_1	0.0866094	0	FABG	K00059,K11610
B	group_16715	-0.528151	0		K07040
B	group_2152	0.516045	2.45162
B	group_2602	0.362144	2.82172
B	group_2605	0.0602199	1.48646	YTQB
B	cysA	0.523892	1.76401		K02049
B	group_2808	0.353675	2.28112	MIAA	K00791
B	pat	0.328039	0	PAT	K03823
B	group_3545	-0.0548054	0
B	group_3547	0.0262558	1.93914	FOLD	K01491
B	group_3548	0	2.2411		K06396
B	group_3549	0.512587	0.335132
B	dacB	0.6009	2.65131		K01286,K07258
B	group_3651	0.347052	0	FHS	K00288,K01938
B	group_3889	0.0164282	2.28074
B	group_3890	0.43518	1.49242		K07024
B	citG	0.333819	1.53591	CITG	K05964,K05966,K13927,K13930
B	group_3907	0.24142	1.8659		K17836
B	group_4206	0.393277	0	FMT	K00604,K01992
B	group_4300	0.164466	1.12691	DACB	K07260
B	group_4301	0.00910595	2.25656	FCHA
B	ybiV	-0.20302	2.4312		K07024
B	group_4310	0.109548	0	MAF	K06287
B	group_4321	0.413556	0	SP_1391
B	group_4337	0.0702495	0	PRKC	K08884,K12132
B	group_4537	-0.0493867	0	PHET	K01890
B	group_4732	0.099331	1.12112
B	group_4735	-0.0721197	2.29024	ISPF	K01770,K12506
B	galK	0.190031	1.97002		K00849
B	group_4755	0.0631254	0
B	group_4757	0.164246	1.43686	NFO	K01151
B	group_5121	0.149037	0	PHES	K01889
B	group_5295	0.172762	0
B	group_5301	0.425689	0.813957	SP_0742
B	lcfB	0.2569	0	FADD7	K00666,K01897
B	group_5308	0.457216	0		K07240
B	group_5314	0.59797	1.64781		K04486
B	group_5316	0.253727	2.16013	GPH	K01091
B	group_5319	0.258281	1.38256	PHOU	K02039
B	group_5324	0.500586	0	MNTP
B	group_5338	0	0
B	group_5638	0.466112	0
B	group_5804	0	1.64217
B	group_5808	0.204918	1.52615
B	group_5809	-0.413028	0	NT5E	K01091
B	group_5810	0.471319	0	CAPA	K07282
B	group_5811	0.0941464	0	XSEB	K03602
B	group_5812	0.0145455	0
B	yhjX	0.400323	1.15445	YHJX	K08177
B	group_6327	0	0
B	group_6334	0.150443	0.634124
B	group_6335	-0.0433214	2.2158
B	group_6337	-0.0846977	0
B	group_6352	0.0949419	0.120558	SELD	K01008
B	group_6357	0.6286	0	TATC	K03118
B	group_6361	0.705419	1.07284	CBIK	K02190
B	group_6363	0.163706	0.541701	MALQ	K00705
B	group_6365	0.0974908	0		K06950
B	group_6366	-0.0964884	1.95276	AROA	K00800
B	group_6377	0.470709	1.0888
B	group_6379	0.151455	0
B	group_6380	0.16231	1.12534		K15580
B	sarA_4	0.131093	0		K15580
B	group_6383	0.0814784	2.15567
B	group_6386	0	0	RECX	K03565
B	group_6395	0.554078	1.08344	PEPS	K19689
B	group_6411	0.077029	0
B	pstS1_1	0	1.19955		K02040
B	group_6749	0.318577	0.604219	AATB	K02030,K02424
B	group_6855	0.187134	0
B	group_7006	0	1.63377
B	group_7009	0.381728	0.921082
B	group_7011	-0.108093	0	CTPA	K03797
B	group_7012	0.144822	3.24334
B	group_7014	0.248652	1.47848		K03613
B	citN	-0.0385401	0	CITM	K03300
B	group_7030	0.41108	0.692536		K02016
B	group_7036	0.221489	0		K02003,K02004
B	group_7040	0.133309	0
B	group_7052	0.386856	0	APEB	K01267
B	group_7076	0.332893	1.28428	NAPA
B	group_7077	-0.187723	0
B	group_7080	-0.153296	1.83213	TRMK	K06967
B	group_7578	-0.312709	0	YIGZ	K00560,K01271
B	group_7768	-0.0792289	0
B	group_7771	0	0
B	group_7775	0.385142	0	TMK	K00943
B	group_7776	0.250135	1.00874	RSEP	K11749
B	group_7777	0	0
B	group_7779	0.491373	1.97478	DXS	K01662
B	group_7780	0.21694	2.05214	SPOIIIAA	K06390
B	group_7781	0	0
B	group_7784	0	0
B	group_7786	0.133233	0	CTPC	K01533,K01541,K12950
B	group_7791	0.309491	0.790911	MUTL	K03572
B	group_7792	0.0680855	1.81076	YGFM	K12529
B	group_7794	0.219157	0.7152	MOAA	K03639
B	group_7799	0.0957347	0	MAZG	K02428,K02499,K04765
B	group_7800	-0.102725	0
B	group_7801	-0.169586	1.34131
B	group_7804	0.21182	1.42499		K00849
B	group_7805	0.251024	0	PROA	K00147
B	group_7806	0.232924	1.12852
B	group_7827	0	0
B	group_7832	-0.290511	2.16644	THIN	K00949
B	group_7839	0.158257	1.01945		K08483
B	group_7842	-0.190362	1.45712
B	mggB	0.0608537	0.747955	SASH	K01081,K01119,K11751
B	group_7877	0.335186	1.74244	YQEK	K00969
B	group_8565	-0.39346	0	MGSA	K01734
B	group_8828	-0.152871	0
B	group_8829	0.0880003	0	YMFH
B	group_8830	0.239324	1.95865	FTSX	K09811
B	group_8831	0	0
B	group_8832	-0.259986	0	YFNB	K01560,K07025,K08723
B	group_8833	0	0
B	group_8834	0.303604	1.01243	PPNK	K00858
B	group_8835	-0.118248	1.93914	ISPA	K00795,K03602,K13789
B	group_8836	0.465549	2.36293		K06295,K06307
B	bdhA_1	0.0318003	0.210087		K00059,K07124
B	group_8842	0	0		K03617
B	group_8844	-0.195776	0
B	group_8845	0.231365	0	SPOIID	K06381
B	group_8848	0.0428912	0	LACZ	K01190
B	cckA	0.333009	1.6852	CLCAR_2699	K02491
B	group_8851	0.0375362	1.6116
B	group_8852	0.0972779	0	LSPA	K03101
B	group_8853	0.323582	0	XDHD	K00087,K12528
B	group_8856	0.106946	0
B	group_8875	0.692513	0
B	group_8876	0.0659055	1.67333
B	group_8880	0.252829	0
B	group_8881	0.0500162	0	FABD	K00645
B	group_8885	-0.320564	0	NADD	K00969,K01488
B	group_8886	-0.295912	0	PARB	K03497
B	group_8893	-0.112641	0	TRXA	K03671
B	group_8903	-0.0591647	1.06546		K15580
B	group_8904	0.28577	1.7152		K02051
B	brnQ	0.494294	2.56749	BRNQ	K03311
B	group_8916	0	0	NAGE	K02763,K02764,K02765,K02777,K02778,K02779,K02802,K02803,K02804
B	group_8917	0.319292	0	SP_1519
B	group_8918	0	0
B	group_8919	0	0	CCMA	K01990
B	group_8924	0	0
B	group_9399	0.267472	0	PPK	K00937
B	group_9763	-0.346879	1.47515		K07149
B	group_10379	0.117354	0	BL02070	K01872
B	group_10408	-0.116124	0		K02015
B	group_10429	0.14866	1.05826
B	group_10430	0	0
B	group_10432	-0.3417	0
B	group_10452	0.302416	0	BAPKO_0207	K03699
B	group_10456	0.205421	0
B	group_10464	-0.529744	0
B	group_10468	0.0195601	0		K01439
B	group_10470	0.216325	0		K05985
B	group_10476	-0.241217	1.11045		K07001
B	group_10480	0.0707343	0	TRPH	K07053
B	atpF_2	-0.0793864	2.30259	ATPF	K02109
B	group_10497	0.238671	1.08375	SPOIVB	K06399
B	group_10498	0.40434	1.84057
B	group_10548	0.309926	0	YXIO	K06902
B	group_11037	-0.0566245	0	YULF
B	group_11291	0.24525	1.00753	HTRA	K04771
B	group_11339	0.0613737	0	PYRK	K02823
B	group_12441	-0.260659	1.5836	BIRA	K03524
B	group_12451	-0.0373099	0	FTSI	K03587,K08384,K08724,K12552,K12556
B	group_12457	-0.237293	-0.970779
B	group_12471	-0.0543161	0.42955
B	group_12478	-0.253846	0		K00548
B	group_12479	-0.134883	0	YJEE	K06925,K07102
B	group_12508	-0.60132	0
B	group_12510	0.0138087	0	PITRM1	K06972
B	group_12513	-0.139783	0.0519055	CZCD
B	group_12514	0.220317	0.23696	YNII
B	group_12530	0.423278	0	YBHL	K06890
B	group_12544	0.359014	0.0571584	RFAG	K19425
B	group_12554	-0.13184	0		K09706
B	group_12555	-0.48955	0	HOLA	K02340
B	group_12563	0.195473	0.252744	PEPP	K01262,K01271
B	group_12565	0.0145455	0		K06378
B	group_12566	0	0	SPOIIAB	K06379
B	group_12587	0.470484	0
B	group_16695	0.179598	0	CCEL_1565
B	fas6	-0.0477803	0		K06966
B	group_3035	0.111709	2.37814		K05364,K05515,K18149
B	group_3894	0.245606	0.870507
B	group_3899	0.0243788	1.81831
B	group_3904	0.330411	0		K07024
B	group_4302	0.349129	1.13655		K01448
B	group_4303	-0.0258209	0
B	group_4309	0.607722	1.78281	ALR	K01775,K18348
B	group_4514	0.251952	0.228766	FOLC	K01533,K11754
B	group_4738	0	2.25633
B	group_4752	0	0
B	group_4761	0.354771	1.49472
B	group_5302	0	0.899761
B	group_5303	0.141125	2.37052	MURB	K00075
B	group_5311	-0.103789	0		K06940
B	group_5325	0.0866677	0
B	group_5326	0.263985	0
B	group_5334	0	0
B	group_5335	0.0707694	0
B	group_5339	0.18021	2.72636		K17686
B	group_5483	-0.207922	0	BIOY	K02014,K03523
B	group_5805	0.322261	1.63127		K07027
B	group_5807	0	0
B	group_5819	0.257518	0.415398	MODC	K02017
B	group_5825	0.0126037	0		K03823
B	group_5833	0.158352	0		K03545
B	group_5836	0.389015	1.67653	GLMM	K03431
B	group_5838	-0.0377009	0
B	group_5975	0.244574	0	RPIB	K01808
B	group_6338	-0.185103	0
B	lacR	0.365159	0	FRUR	K03436
B	group_6353	0.191452	0.652506		K04487
B	group_6364	0	0
B	group_6372	-0.00604788	0		K00077
B	group_6373	-0.14812	0		K01096,K19302
B	group_6376	0.299132	1.33027		K01051
B	bdhA_2	0.249407	0		K19955
B	group_6399	0.27328	1.35773		K07090,K07120
B	group_6413	-0.0204892	0		K03296
B	group_7010	0	0
B	group_7013	-0.228465	0
B	group_7015	-0.063217	0	RHLE	K11927
B	alsT_3	0.0598998	1.87829		K03310,K11626
B	group_7039	0.251712	0		K03324
B	group_7041	-0.291168	0
B	group_7043	-0.116042	1.25447
B	group_7050	0.336158	0.485394
B	group_7070	-0.0767863	0
B	lgt	0.104358	0	LGT	K13292
B	fadD_1	-0.122855	0.182322		K01897
B	group_7785	0.0292415	0.610754	MRAY	K01000
B	group_7789	0.205862	0.0843896	YLMH
B	group_7793	0.0774479	0
B	mrdB	0.217392	1.08876	MRDB	K05837
B	group_7802	0.325916	1.81182
B	group_7808	0	0
B	group_7811	0	0
B	group_7820	-0.0821251	0		K16788
B	macB_3	0.638596	0		K02004
B	group_8840	0.276632	0.994491	MALQ	K00705
B	group_8843	0.204781	0	RRMA	K00563
B	group_8847	0.315972	0.709496	GLGB	K00700,K01236
B	ttcA_2	0.114639	0
B	group_8869	0.299582	1.76733
B	group_8877	-0.121487	1.33784	SSCG_05382
B	group_8879	-0.279674	0
B	group_8887	0.578042	0		K01192
B	group_8890	-0.00367458	1.81546	THIM	K00878
B	group_8891	-0.146061	0	THIE	K00788
B	group_8892	0.010231	1.36321	YABB	K00564,K07461,K15460
B	group_8907	-0.084186	0	TRUA	K06173
B	group_8913	-0.18281	0
B	group_8914	0.116184	0		K03327
B	group_8925	0.368919	0		K06147,K06148
B	group_8931	-0.0575488	0
B	pulA	0.170193	0	PULA	K01200
C	group_10245	0.185359	1.03666
C	group_11105	0.0207034	1.6926
C	group_11351	-0.10468	0
C	ppk	0.574674	0.154004	PPK	K00937
C	group_11353	0.217098	0	SCLAV_1770
C	group_11354	0.325441	1.62799	LEPB	K03100
C	group_11356	0.0910946	-0.30661	YHBJ	K06958
C	group_11359	-0.197802	0
C	slt	0.340025	0		K08309
C	rsmB	-0.0132933	0	SUN	K03500
C	group_11379	0.0585318	0
C	group_11381	0.109423	1.54584
C	group_11382	0.269892	0.8452	CBID	K02006,K02188
C	yitU	0.296145	1.3492		K07024
C	btuR	0	0	COBO	K19221
C	group_11386	-0.292976	0.789031
C	rsuA	-0.0514659	1.79029	RSUA	K06178,K06183
C	nspC	0.0378306	1.01991	NSPC	K13747
C	glcK_1	0.205486	1.34045	GLK	K00845
C	lytR	0.383242	0.994297
C	group_11396	0.0900708	1.74893
C	group_11398	0	0
C	group_11403	0.423633	1.27752
C	cinA	0.370606	1.25318	CINA	K03742,K03743
C	group_11406	0.0686062	0.00925174
C	sbcD	0.0306337	0	SBCD	K03547
C	yfcE_2	0.12274	1.50261	YSNB	K07095
C	group_11415	0	1.22494
C	group_11418	0.0874271	0
C	mdlB	0.0486085	1.01676	CYDD	K06147,K06148,K16013
C	degV	-0.0953845	0.877229	SSCG_06117
C	group_11425	0.0763761	1.49639
C	group_11426	0	0
C	group_11427	-0.148168	0
C	malQ_2	-0.331521	1.50251	MALQ	K00705
C	group_11429	-0.79178	0
C	group_11430	-0.220796	0		K03613
C	yeeO_3	0.0593745	0		K03327
C	pepV_2	-0.0693241	0		K01439
C	group_11438	-0.0142234	1.10364	TRUA	K06173
C	group_11439	-0.231432	2.07978
C	group_11441	0.0135953	0	DACA1	K01286,K07258
C	apeB	0.206696	0.949514	APEB	K01267
C	lcfB_2	0.376152	0	FADD7	K00666,K01897
C	group_11445	0.363313	1.09599	YLBB	K02004
C	group_11446	-0.0383784	0	PLSC	K00655
C	group_11447	-0.162746	-0.390579	CMK	K00945,K13799
C	group_11448	0.481063	0		K02051
C	group_11449	-0.73115	0
C	group_11450	-0.185889	0	SPOVAD	K06406
C	vanYB	0.267246	0		K07260
C	group_11452	0.428318	0
C	spoVT	-0.437425	0	SPOVT	K04769
C	spoVD	0.241606	1.18203	FTSI	K03587,K08384,K08724,K12552,K12556
C	nadD	-0.473792	0	NADD	K00969,K01488
C	group_11458	0.191264	0		K06872
C	group_11460	0	-0.584131
C	yfkN	0.0432017	1.8511	SASH	K01081,K01119,K11751
C	mreC	0.0397798	-0.0519089	MREC	K03570
C	group_11464	0.257882	1.22757
C	group_11465	0.0823267	1.02473
C	group_11467	-0.399623	0
C	group_11470	-0.336795	0
C	scpA	-0.0262091	0	SCPA	K05896
C	group_11472	-0.491443	0	SPOIVFB
C	group_11479	0.211986	0	OCAR_6752	K09765
C	mepA_10	0.375647	0
C	group_11481	-0.0542616	0.864973	PLNI	K07052
C	group_11486	-0.357864	0
C	group_11488	0.12453	0
C	group_11493	-0.447189	0
C	group_11497	0.00937161	0.020411		K02005
C	group_14782	0.0960616	0
C	group_14783	0	0	PERR	K03711,K09825
C	group_14784	0.715332	0.981765
C	group_14785	-0.426391	0
C	group_14786	0.229087	0	PHOR	K07636
C	group_14790	-0.072201	0.640817
C	group_14791	0.253834	0
C	iolG	-0.0376925	0		K00010
C	dxs	0.34689	0.517965	DXS	K01662
C	group_14794	-0.33774	-1.1132	YUID	K09775
C	xseA	0.165499	1.37748	XSEA	K03601
C	group_14797	-0.58569	0	NT5E	K01091
C	group_14798	-0.240523	0
C	group_14804	0.315912	1.16152
C	oppA	-0.279354	0		K15580
C	group_14807	0.558475	2.23884	THIN	K00949
C	prkC	0.0256343	0	PRKC	K08884,K12132
C	stp	0.248067	0.959323	STP	K01090,K20074
C	group_14813	-0.0317055	0		K07720
C	rpoE	-0.609113	0		K03088
C	group_14817	0.0635691	1.90453
C	group_14822	0.515445	0.585084		K02004
C	group_14823	-0.0524587	0
C	group_14824	-0.0802167	0
C	group_14825	-0.208804	0		K03183
C	group_14826	0.217489	1.09636
C	group_14827	-0.0132373	0
C	group_14828	0	1.81943		K00219
C	pspB	0.289127	0	COBC	K01834,K02226,K15634
C	hpr	0	2.2997	HPRA	K00018
C	group_14833	-0.281322	-0.455418
C	group_14834	0	0
C	ftsX	0.16633	0.36156	FTSX	K09811
C	group_14891	-0.0541462	0
C	group_14892	0	0
C	group_14893	-0.694287	0
C	group_14894	0.100587	0.00617837	YSH1	K07576
C	epsJ	0.0217999	0.638713	EPSV
C	group_14898	-0.105638	-1.10998		K07001
C	group_14908	0.22203	1.12557		K02003,K02004
C	group_14909	0.112303	0		K06950
C	galK_2	-0.185236	0.154818		K00849
C	group_14912	0	0
C	purR	-0.0532925	0		K02529,K03604
C	group_14919	0.204472	1.15373		K01421
C	group_14920	-0.24471	0
C	group_14921	0.244199	0		K03296
C	mepA_4	0.335598	0.920898
C	group_14927	0.060196	0.102058
C	abrB	0	-1.08518	ABRB	K06284
C	group_14929	-0.0501976	0.020411	PLDB	K01048
C	group_14932	-0.420745	0
C	niaR	0.403008	0	YRXA	K07105
C	group_14934	0.201994	0		K01234
C	tig_2	0.157912	0.513319	TIG	K01802,K03545
C	group_14937	-0.0800351	0
C	group_14938	-1.00661	0	ATPF	K02109
C	group_14940	0	0
C	group_14941	-0.552189	1.86565
C	group_14942	0.201099	1.95131	YXIO	K06902
C	group_14943	-0.0553582	0
C	group_14944	-0.381529	0
C	group_14945	-0.705536	0	AROQ	K00457,K03786,K16021
C	group_14946	-0.140804	2.15913		K00014
C	group_14947	-0.224502	2.02799	PLSC	K00655,K15781
C	mepA_3	-0.240233	0
C	rsxD	0.173579	1.5217		K03614
C	rnfA_1	-0.0762887	-1.01338		K03617
C	group_14951	-0.0315999	0
C	group_14952	-0.301597	0.921249		K03308
C	group_14957	0.134418	0.997642
C	group_14959	0.024016	0
C	group_14960	-0.71983	0	SSCG_06117
C	group_14962	-0.370876	0
C	group_14965	-0.239908	0
C	group_14966	-0.182846	0
C	group_14967	0.309688	1.02305		K02050
C	group_14968	-0.205696	2.82672
C	group_14969	0	0
C	group_14975	-0.0458057	0
C	group_14980	-0.126033	0	YNII
C	group_14982	0	0
C	group_14983	0.398582	0.878751
C	group_14987	0	0
C	group_14992	-0.095944	0	BGXA	K05349
C	group_14993	0	0
C	group_14996	0.268327	0
C	group_14999	-0.0615629	-1.46786	FTSL
C	group_15004	-0.151979	-0.778019		K07011
C	group_15005	-0.0573305	0.976994		K03545
C	group_15006	0	0
C	group_15007	0.302875	0
C	group_1501	0.10447	0
C	group_15013	-0.280066	0
C	group_15017	0.120906	0	YDEC
C	group_15018	0	1.33755
C	ywiE_2	0.265213	0.34387	CLS	K06131
C	group_15020	0.190821	1.19623
C	group_15021	-0.435923	0	CDSA	K00981
C	scpB	0.204267	-0.530559	SCPB	K06024
C	group_15028	-0.50139	0	YHCF	K07979
C	group_15037	0.1781	1.58847		K08174
C	group_15038	-0.33144	-1.03843	SP_1519
C	group_15039	-0.0912112	0
C	group_15043	0.0596745	0	SP_0742
C	group_15044	0.333596	1.90371	CLS	K06131
C	group_15045	0	0
C	group_15053	0.221394	-1.2961
C	group_15054	0	0
C	group_15056	0	0	GMK	K00942
C	group_15057	0	0
C	gltR	0.705408	0	YWQM
C	group_1878	0.469428	2.6555		K00067
C	prmC	0.533466	2.39007	PRMC	K02493,K07320
C	group_2066	0.63922	2.90878	YQEC	K07141
C	group_2067	0.438524	2.41043
C	ygfA	0.536035	2.35458	FTHC	K01934
C	cca	0.184196	2.26592	CCA	K00970,K00974,K01992
C	group_22969	0.170922	0
C	group_24189	-0.556369	1.32595	SPOIID	K06381
C	thiE	-0.107362	0	THIE	K00788
C	group_25211	-0.0271548	0
C	group_2662	0.564123	2.02024		K01448
C	group_27110	-0.258278	0
C	group_27365	0.25106	0.88214	FTSI	K03587,K08384,K08724,K12552,K12556
C	miaA	0.629502	1.85961	MIAA	K00791
C	uidB	-0.043752	0
C	group_2940	0.202471	0	SPOIIR	K06387
C	group_3058	0.31404	2.61983
C	group_3059	0.278645	1.69446	PUCB	K00087,K07141
C	group_30810	-0.37229	1.0475
C	group_3107	0.495773	2.00857	HISA	K01814
C	group_3127	0.338109	0.621068		K06940
C	group_3301	0.409887	0	CAPA	K07282
C	group_3315	0.355714	2.63616
C	group_3346	0.226446	2.54474
C	group_3390	-0.208697	0
C	aroD	0.701571	1.47984	AROD	K03785
C	group_3617	-0.35738	0
C	group_3620	0.66497	2.82216		K06889
C	group_3657	0.560754	0	YTQB
C	group_3695	0.432746	1.50327
C	group_3721	0.0221089	2.57532		K02334
C	group_3985	0	0
C	group_3997	0.114668	2.35573
C	cutC	0.371362	1.65296	CUTC	K06201
C	group_4030	0.322478	0.833096	MSMK	K02010,K10112
C	group_4042	0.225382	-1.06291	GALU	K00963,K01840
C	group_4046	0.200075	0.948503	DRP35	K01053,K02352
C	group_4079	0.280082	0
C	group_4091	0.242708	3.1557
C	group_4222	-0.182916	1.55484	FTSI	K05515
C	group_4425	0.427806	0	YBAV	K02237
C	group_4439	0.33788	1.23556
C	fdhD	-0.117588	0	FDHD	K02379
C	acm	0.504376	2.69558
C	group_4546	-0.428696	0	PRS	K00948
C	murB	-0.0797149	1.19758	MURB	K00075
C	group_4898	0.0515773	0
C	group_4931	0.242799	2.33342
C	group_4957	0.481015	2.06892
C	group_5023	0	0
C	group_5047	-0.435183	0	RFBA	K00973
C	group_5442	0.379688	2.46549
C	group_5455	0.480061	3.25877		K06396
C	group_5477	-0.394651	0	BIOY	K02014,K03523
C	group_5524	0.496184	0
C	group_5540	0.268542	2.14029
C	group_5563	0.330705	0.580749	RADC	K03630
C	tmcAL	0.405725	2.12208	YLBM
C	group_5956	-0.120923	0
C	mutL	0.533865	1.73442	MUTL	K03572
C	group_5965	0.674674	0
C	group_5981	0	0
C	yfcE_1	0.340505	1.92489	YFCE	K07095
C	group_5986	0.195313	2.41528	MEPA	K18908
C	group_6001	0.197253	2.11618
C	group_6022	0.148494	1.98799
C	group_6034	0.420735	0.659367
C	group_6039	0	0
C	group_6043	0	0
C	fbpC	0.0196541	1.9944		K02049
C	group_6069	0	0
C	rasP	0.0580985	2.31178	RSEP	K11749
C	group_6075	-0.279096	0
C	yerB	-0.0797275	1.67288	YERB
C	rnz	0.429479	2.13571	RNZ	K00784
C	group_6547	0.17719	2.8998
C	group_6557	0.961737	1.59781
C	cbiC	0.742963	0	COBH	K06042
C	mnmA_1	-0.00940463	0	MNMA	K00566
C	lacX_1	0.268542	0
C	group_6574	-0.051982	0
C	tabA	0.212009	0	SP_1680
C	group_6583	0.249793	0		K16788
C	group_6599	0.544342	0.295662		K02040
C	group_6613	0.82832	0
C	group_6614	0.337268	0
C	group_6628	0.202415	2.68594
C	maf	0.0407043	-1.03843	MAF	K06287
C	group_6660	-0.150194	0.122774
C	group_6823	-0.0943511	0	RECX	K03565
C	yerB_1	-0.0213212	0	YERB
C	group_6834	0.291657	0.693147		K17686
C	group_7257	0	0
C	lcfB_1	0.214036	1.21576		K01897
C	group_7269	0.147462	0		K07027
C	group_7271	0.12226	0		K02242
C	group_7282	-0.0542491	0
C	group_7285	-0.696113	0
C	group_7302	0.387835	1.49957
C	group_7333	0.230329	0.0832383	THIM	K00878
C	group_7344	0.428889	0	BMUL_3731
C	group_7362	0.202025	0.846442
C	group_7527	0.302657	0
C	group_7747	0.0946193	0	MUTX	K03574
C	group_8175	0	0	XSEB	K03602
C	pnbA	0.188693	2.67897	PNBA	K03929
C	fadD3	0.310661	1.54601		K01897
C	cobD_2	0.906524	2.12346	COBD	K00817,K04720
C	group_8197	0.483398	0.829903		K02334
C	group_8201	0.193608	0	SP_1680
C	group_8207	0.157131	0
C	group_8211	0.0969835	1.01866
C	group_8212	0.347932	2.05561
C	phoU	0.138618	0	PHOU	K02039
C	pepV_1	-0.059906	2.33229		K01439
C	group_8220	0.368321	0
C	group_8221	0.0646361	1.13453
C	group_8232	0.240494	0
C	group_8254	0	0
C	group_8255	-0.188964	0		K01190
C	group_8270	-0.200719	1.97454
C	hisC	0.38546	0.806658	HISC	K00817
C	group_8284	0.146687	0	PAT	K03823
C	group_8286	-0.0874095	0		K03571
C	group_8293	0.314556	1.55473
C	group_8299	0.263627	0	ERIC
C	group_8305	-0.00524862	0	BT4646
C	group_8319	0.40073	0.557261	YOEA
C	trmO	0.367537	0	YAEB
C	group_8324	0.202858	0
C	group_8328	0.0262251	2.16614		K00297,K00547
C	group_8330	0	0
C	apbE	0.25363	1.50174	APBE	K03734
C	group_9403	-0.261262	0
C	group_9404	0.362768	-0.553819	YLMH
C	group_9405	0.491485	1.70016		K07024
C	whiA	0.106113	0.426154	WHIA	K09762
C	group_9409	0.707881	0.925557	ARGR	K03402
C	group_9414	0.355375	1.29214
C	mepA_11	0.40148	0.987927	YOEA
C	cobQ	0.363645	1.77849	COBQ	K02006,K02232
C	group_9425	0.354838	2.19566		K02016
C	group_9429	-0.524	0
C	ykoD	0.172201	0	SP_0483	K16786,K16787
C	group_9434	-0.512787	0	NFED
C	group_9435	0.273265	0		K15580
C	group_9442	0.263596	0	DUSB	K05540
C	mepA_1	-1.46437	2.43934
C	group_9446	0	0		K03088
C	ptsI_1	0.415141	1.6822		K08483
C	group_9449	0.224884	0
C	group_9453	0.209797	0
C	ispE	-0.106753	2.71226	ISPE	K00919
C	group_9458	-0.0542747	0
C	group_9463	-0.0441863	1.17637
C	group_9464	0.161845	0	PFKB	K00882,K00917,K16370
C	group_9466	0.00261624	0	PITRM1	K06972
C	group_9472	0.408976	0.59965	HTRA	K04771
C	aroA	0.100895	0	AROA	K00800
C	group_9474	-0.55688	0		K19337
C	group_9475	0.0637811	0.852665		K07651
C	group_9476	0.353847	1.73372
C	rlmA	0.4637	1.87647	RRMA	K00563
C	group_9482	0	0
C	group_9483	-0.1295	0		K07284
C	group_9486	-0.201576	1.55104
C	gph	0.273975	1.89583	GPH	K01091
C	group_9489	0.39948	1.57286		K07126
C	group_9490	0.118184	0
C	group_9494	-0.127373	3.26532	MAM
C	group_9499	-0.132105	1.24708
C	group_9500	0.4209	0.345926	SLEC
C	group_9507	0.325956	0	PTP	K01104
C	group_9522	0.0635518	0
C	group_9532	0.551028	0	KTRB	K03498
C	pdxY	-0.0739015	1.3281	PDXK	K00868
C	group_10922	-0.0729116	0
C	group_11361	0.546489	0	HSLO	K04083
C	group_11365	-0.00149159	1.79121	GLDG	K01992
C	group_11368	0.21679	0	MYCA	K10254
C	group_11384	-0.108602	0
C	group_11395	0.031353	0
C	group_11421	0.267994	0		K07043
C	group_11455	-0.0389567	0.24811	DPRA	K04096
C	group_11483	-0.330872	0	SP_2225
C	group_13765	0.0143094	-0.595626		K03641
C	group_1445	0.762719	2.45711	COMEC	K02238
C	group_14788	0.352687	0
C	group_14789	0.342742	0		K06397
C	group_14799	0.214138	0		K07025
C	group_14800	0.202846	0	POTD	K11069
C	pepE	0.0223269	0.910974	PEPC	K01372
C	yjmB_2	-0.0156004	1.45721		K03292
C	cbiET	0.259105	0	COBL	K00595,K02191
C	cbiH	-0.161423	-1.12742	COBJ	K05934,K13541
C	dapF	0.0769565	1.15793	DAPF	K01778
C	ftsE	-0.179176	-1.5613	FTSE	K09811,K09812
C	group_14895	-0.243817	0	BMUL_3003
C	group_14900	-0.469382	0	WECD
C	group_14924	-0.299514	0		K02027
C	group_14930	0.274083	0	YDED
C	group_14935	-0.216183	0
C	group_14954	-0.165096	0
C	group_14974	0.215326	0	GLK	K00845
C	group_14977	-0.649149	0
C	group_14978	0.390808	0	TMK	K00943
C	group_14986	0.209855	0		K07088
C	group_14991	0	-1.17092
C	group_15000	0.113386	0	MURF	K01929
C	group_15001	0	0
C	group_15003	0.464437	0	PGSA	K00995,K08744
C	fdx	0.206952	0	FER	K05337
C	group_15029	-0.285192	2.44208
C	group_15035	-0.0380471	0.253134
C	pepD	-0.157437	0.1273	PEPD	K08659
C	group_15046	-0.135191	0	YMFH
C	group_15051	-0.165595	0.95275	KDPD	K07646,K07667
C	kdpE_2	-0.196953	-0.778019	KDPE	K07667
C	group_15065	0	-0.897959		K03972
C	group_1826	0.418159	3.09595
C	group_1827	0.81361	3.15043		K06438
C	tilS	0.591321	2.95315	TILS	K04075
C	yofA	0.252463	0		K11921
C	group_2112	0.66604	3.61178
C	group_2221	0.846505	2.00153
C	group_2440	0.155921	0
C	csdA	0.595284	2.44315	NIFS	K04487,K11717
C	group_2838	0.461645	0
C	group_3317	0.259695	1.0052	MODC	K02017
C	group_3369	0.357601	2.88485
C	group_3382	0.427905	1.86619
C	group_3394	0.369802	1.88515
C	group_3685	0.237104	0
C	speA_1	0.714202	2.23125	CAD	K01582,K01583,K01585
C	group_4426	0	0
C	group_4435	0.514368	2.13406
C	group_4438	-0.0672212	0		K00087,K07402
C	cbiA	0.387855	0	COBB	K02224
C	cbiG	0.239559	2.32942	CBIG	K02189,K13541
C	fpgS	0.231326	2.19881	FOLC	K01533,K11754
C	group_4541	-0.0478696	1.45948	RUMAL_2694
C	lyc	0.0726105	0.0910847
C	yidD	0	0	YIDD	K08998
C	rluA	0.288032	1.83906	RLUC	K06177,K06180
C	group_5063	0.249748	0	NAPA
C	murAA	0.433042	1.91367	MURA	K00790
C	group_5454	0.0627762	0
C	group_5459	0.196192	0
C	group_5460	0.765615	1.5249	YQEB	K07402
C	puuD	0.0815554	0	SCLAV_4801	K01658,K07010
C	group_5539	-0.0769074	-0.885812		K07052
C	group_5558	0	0
C	group_5575	0.471326	2.13854	SPOIIP	K06385
C	group_5585	0.118892	0		K02435,K03790
C	group_5594	0.588919	2.51488	YQFO
C	group_5690	0.357888	1.74981
C	group_5966	-0.324829	0	YGBA
C	rlmCD	0.0416121	0	RLMD	K00557,K03212,K03215
C	group_6032	0.384281	1.51285
C	group_6072	0.0399243	1.43476
C	group_6094	0.542611	2.09344	LGT	K13292
C	group_6209	0.23885	2.43139
C	group_6520	0.501028	0	SPOIIIAA	K06390
C	ylmC	0	0
C	walK	0.175642	2.26473
C	moeA	0.330879	2.12491	MOEA	K03750
C	sigL	0.408784	2.87161		K03088
C	group_6598	0	0	YABB	K00564,K07461,K15460
C	mntP	0.596296	1.055	MNTP
C	group_6615	-0.119973	0
C	mltG	0.472345	2.33076	YCEG	K07082
C	msbA	0.373321	0.751041		K06147,K18889
C	group_6811	0.228969	0
C	cbiJ	0.347506	0	COBK	K05895
C	group_7273	-0.0272451	1.47114
C	group_7275	0	0.360803
C	fchA	0.257555	0	FCHA
C	gloC	-0.353789	0	GLOB
C	dpaB	-0.677785	0	SPOVFB	K06411
C	group_7348	0.0771697	0
C	group_7365	0	0
C	group_7390	0.0951787	1.57696
C	group_8173	0.104028	0	RMAH
C	group_8177	0.20407	0
C	group_8192	0	1.20397		K02231
C	moaA	-0.0607975	1.73052	MOAA	K03639
C	group_8206	0	0
C	group_8242	-0.0665686	2.8022
C	group_8244	-0.219888	2.16001
C	group_8247	0.196965	0.890126
C	group_8257	-0.322271	0
C	group_8263	0.490468	1.51587
C	yqaB	0.145862	1.09345	YVDM
C	group_8297	0.0634177	0.712002
C	group_8320	0.130327	0	FOLC	K01533,K11754
C	group_8321	-0.248519	0		K19002
C	zupT_2	0.450312	0		K07238
C	gabR	0.18205	0.746377	TAUR	K00375
C	gerBA	0.380151	1.63037		K06295,K06307
C	iscS_1	0.690749	1.48197		K04487
C	group_9411	0	0		K01992
C	group_9426	0.0533993	1.4316
C	group_9427	0.0587608	2.01032
C	group_9433	0.25079	1.90875	FOLD	K01491
C	group_9447	-0.193876	2.58061
C	group_9484	0.0421982	0		K17836
C	yeeO_2	0.14437	0		K03327
C	group_9488	0.281171	0
C	group_9493	-0.287549	0	SPOVAC	K06405
C	group_9512	0.307522	1.24179		K00059,K07124
C	group_9547	0.350872	0	ARGC	K00145
C	group_9776	0.0845737	2.32096		K04486
D	group_11620	0.325888	0
D	group_15246	-0.0576492	0
D	group_7457	0.0344428	0	PEPP	K01262,K01271
D	swrC	0.245113	2.69536		K03296
D	group_9574	-0.294388	0	MOAB	K01724,K03635,K03638
D	group_9591	0.0844768	0.70603	FADD7	K00666,K01897
D	group_9684	0.011941	0	COBM	K05936
D	group_10047	-0.842316	0		K02040
D	group_10058	0.00524621	0		K07027
D	group_10587	0.20253	1.60944
D	group_10589	-0.533335	0
D	group_11527	0	0
D	group_11529	0	0	AZLC
D	group_11530	0.00014397	0		K03518
D	group_11531	-0.821439	0	YEDF	K04085
D	group_11535	-0.599986	0	RECN	K03631
D	group_11536	-0.237434	0	YUID	K09775
D	group_11541	-0.567781	0
D	group_11542	0.0627604	0	WHIA	K09762
D	group_11545	-0.00374319	0
D	group_11546	0	0	SCLAV_4550	K07460
D	group_11549	0.0846614	0
D	group_11553	-0.597571	0
D	group_11556	0	0	PLSC	K00655,K15781
D	group_11560	0.398999	0.528403
D	group_11561	-0.0523139	0	YRXA	K07105
D	group_11562	0.439734	0	GLGB	K00700,K01236
D	group_11564	-0.202127	0	AMID	K02034,K15582
D	group_11565	0	0	OPPD	K02031,K15583
D	group_11568	0.0133021	0.39222	MGTE	K06213
D	group_11569	-0.0126113	0	PITRM1	K06972
D	group_11570	0.409936	2.53095	YXIO	K06902
D	group_11572	-0.0857996	0	YLXM	K09787
D	group_11573	0.164428	0	DAPF	K01778
D	group_11575	-0.681533	0	MREC	K03570
D	group_11577	-0.317045	0
D	group_11580	0.0692543	1.34115	TRKH	K03498
D	group_11581	-0.409104	0	ISPF	K01770,K12506
D	group_11582	-0.390757	2.92487	RECJ	K07462
D	group_11583	-0.594169	0	GLOB
D	group_11587	-0.0817983	0.0100503	YQEK	K00969
D	group_11590	-0.311901	0
D	group_11592	-0.0156646	0		K07040
D	group_11598	-0.377032	0		K06950
D	group_11600	0.0880751	0		K00849
D	group_11601	-0.0284255	0	SUN	K03500
D	group_11603	-0.615041	0	SP_2225
D	uppS	-0.35062	0	UPPS	K00806,K12503
D	group_11607	-0.335541	0	YSH1	K07576
D	group_11609	0.178833	0	PLDB	K01048
D	group_11610	-0.0795432	0
D	group_11611	-0.309725	0
D	group_11612	0.181905	0		K15580
D	group_11613	0.839615	0		K05799
D	group_11615	-0.506392	0	RRMA	K00563
D	group_11616	0.127349	0		K07651
D	group_11623	-0.0481009	0	TRPH	K07053
D	group_11625	-0.723902	0	NOSY2	K01992
D	group_11640	-0.12005	1.60944
D	group_11643	0.383093	1.77297
D	group_11648	-0.498246	0	NTPF
D	group_11649	-0.704048	0	FTSL
D	group_11650	-0.231283	1.57503	SUN	K03500
D	group_11651	-0.114062	1.45184		K04487
D	group_11655	-0.52815	0	SCPB	K06024
D	group_11656	-0.398473	0
D	group_11661	-0.366828	0		K00548
D	group_11671	0	0	SSCG_06117
D	group_11672	0.164917	0		K03545
D	epsJ_1	-0.290178	0	EPSV
D	group_11686	-0.243423	0
D	group_11691	-0.601687	0	COBH	K06042
D	group_11697	0.0730523	0
D	group_11699	0.0563804	0	MRDB	K05837
D	group_11701	0.288061	1.14562	PEPS	K19689
D	group_11706	-0.163135	0	SPOIIAB	K06379
D	group_11709	0.0344021	0
D	group_11710	0	0	YFBR	K08722
D	group_11715	0.304201	0		K01439
D	group_11718	0.504288	1.54186	NNR	K01420
D	group_11725	-0.303684	0	FTSE	K09811,K09812
D	dapL_2	0.278785	0		K00821,K08969,K10206
D	group_11727	-0.130596	0	HPRA	K00018,K03778
D	group_11728	-0.383532	0
D	group_11733	0.249937	1.95169
D	yecS	-0.232406	0	GLNP	K02029
D	group_11735	-0.163564	0	GLNQ	K02028
D	group_11739	0.454893	0
D	group_11745	-0.410059	0		K07183
D	group_11748	-0.155923	0		K02051
D	group_11752	-0.593893	1.01565	YULF
D	group_11758	-0.058154	0		K05985
D	group_12110	0.366118	2.37339		K07003
D	group_13436	0.0965571	0.916291		K01192
D	group_15163	0	0
D	group_15223	-0.564287	0
D	group_15249	0.321263	1.20397	TRKB	K03499
D	group_15259	0.171646	2.30259	CLS	K06131
D	group_2187	-0.225314	0		K03686
D	group_3778	0.29565	0
D	group_3787	0.514973	1.44595	HUTI
D	group_4603	0.704602	1.94938
D	group_5126	0.129048	2.09164
D	group_5132	0.94556	1.20397	MSCL	K03282
D	group_5133	0.530486	1.98305
D	group_5636	0.355251	1.83613	SBCD	K03547
D	group_6143	0.432084	0
D	group_6154	0.486161	1.20397		K16788
D	group_6170	0.343413	2.95715		K00384
D	group_6709	-0.650275	1.38131	YTQB
D	lptB_2	-0.181503	0		K01995,K01996,K01998
D	group_6741	0.451616	1.77695	CTPC	K01533,K01541,K12950
D	group_6756	0.496761	0	CBID	K02006,K02188
D	group_7410	0.351154	0
D	group_7428	-0.00568007	0	YDED
D	group_7432	-0.0773958	0
D	group_7447	0	0
D	group_7483	0.487853	1.60944		K07024
D	group_7487	0.426498	0		K15736
D	group_7758	-0.128595	2.24026	FTSI	K03587,K08384,K08724,K12552,K12556
D	group_8355	0.344042	0	LEPB	K03100
D	group_8356	0.701623	1.90162	SCLAV_1770
D	group_8379	0.395445	1.30676	CINA	K03742,K03743
D	group_8380	0.341605	0	AMAA	K01436,K01451
D	group_8382	0.0676232	0	PLSY	K08591
D	group_8387	-0.600165	0	RSEP	K11749
D	group_8398	-0.236318	0		K03617
D	group_8403	0.316135	0
D	spoVD_2	-0.25562	1.56887	FTSI	K03587,K08384,K08724,K12552,K12556
D	group_8417	0.264952	0	NT5E	K01091
D	group_8421	0	0	BT4646
D	group_8422	0	0	SCPA	K05896
D	group_8424	-0.239856	0	LRGA	K05338,K06518
D	group_8425	-0.0707723	0
D	group_8437	0.411222	0
D	group_8438	0.312364	2.47044		K02016
D	group_8439	0.321044	1.36101	COBU	K02231
D	group_8440	0	0	BRNQ	K03311
D	group_8451	0.00627072	1.14253
D	group_8454	-0.674542	0
D	group_8455	0	0
D	group_8460	0.219349	0	OGT	K00567
D	group_8461	0.112849	1.89301	SRTC	K07284
D	group_8471	0	0	DACA1	K01286,K07258
D	group_8494	0.22042	1.53365
D	group_9162	-0.0141439	0	DRP35	K01053,K02352
D	group_9562	0.115683	0.040822	SELD	K01008
D	group_9578	0.604277	1.9156		K00014
D	htrA	-0.0912781	1.17609	HTRA	K04771
D	group_9580	-0.486181	0	GPR	K06012
D	group_9586	0.387641	0	ILYOP_1738
D	group_9590	-0.0278603	0	OPPF	K02032,K10823
D	group_9594	0.296058	0	GPSA	K00057
D	group_9598	-0.266215	0
D	group_9601	-0.00570221	0
D	group_9603	-0.125963	0		K03823
D	group_9607	-0.160817	0
D	group_9609	0.386149	0		K07043
D	group_9617	0.225974	1.09149	POTD	K11069
D	group_9636	-0.347188	0.0756209		K01897
D	group_9638	0	0
D	group_9642	-0.164117	0	LACZ	K01190
D	group_9653	0.105068	0	SPOIVFB
D	group_9654	-0.249218	0	YTFJ
D	group_9656	0	0	ACPS	K00997
D	group_9657	-0.0544755	0.916291
D	group_9667	-0.0542181	0	TADA	K01485,K01487,K01489,K04075,K11991
D	group_9669	0.0398081	2.41204	BL05165	K01273
D	group_9677	-0.436062	1.60944	UPPP	K06153
D	group_9681	0.773853	0	HISC	K00817
D	fpgS_1	-0.353109	0	FOLC	K01533,K11754
D	group_9694	0.614058	0	YHCF	K07979
D	group_9695	-0.388859	0
D	group_9707	0	0
D	group_9724	-0.321825	0.18633		K07258
D	group_9729	0	0
D	group_9742	0.0562737	1.94615	COAX	K03525
D	group_9752	-0.308638	0	HOLA	K02340
E	group_10005	0.501246	0	YSH1	K07576
E	group_10006	0.230403	0	YDEC
E	group_10007	0.0714034	0		K07088
E	group_10012	0.921671	0.964038		K15580
E	group_10013	0.370227	0	SSCG_06117
E	group_10014	-0.166738	0.0547119		K00849
E	group_10015	0.2175	0		K06950
E	group_10022	0.543445	0	GLPK	K00864
E	group_10024	0.362702	1.34904	ILVN	K01653
E	group_10026	0	0
E	group_10027	-0.0172597	0	YXIO	K06902
E	group_10029	0.197067	0	YOEA
E	group_10030	0	0
E	group_10031	0.0646506	0.600154		K02003,K02004
E	group_10033	0.349471	0.0484945	UIDA	K01195
E	group_10034	0.546781	0		K03292
E	group_10037	0.272931	0		K03088
E	group_10097	0.203091	-0.66724		K15634
E	group_5065	0	0	NAPA
E	group_6212	0	0
E	group_6856	0	0	TRUA	K06173
E	group_6866	0.445909	0.929747
E	group_7295	0	0
E	group_7560	0	0		K07007
E	group_7562	0.535082	0.492914	SIGE	K03091
E	group_7567	0.179332	0.585177	FTSW	K03588,K05837
E	group_7574	0.204515	0
E	group_7575	0.822136	0
E	group_7584	0.00030422	0
E	group_7589	0	0
E	group_8334	0.272766	0
E	group_8534	0.402549	0	PHOR	K07636
E	group_8536	0.0122822	0.335142	HSLO	K04083
E	group_8538	-0.0584489	0.334305		K04487
E	group_8547	-0.201756	0.600789	SPOVT	K04769
E	group_8553	0.00696343	0		K02441
E	group_8554	0	0
E	group_8555	0.344406	1.4289		K08174
E	group_8564	0.673736	1.3588	PEPC	K01372
E	group_8568	0.357045	0	CTPC	K01533,K01541,K12950
E	group_8569	0.0570829	0	PTSG	K02755,K02756,K02757,K02777,K02808,K16209
E	group_8571	0.316784	0		K07183
E	group_8575	0.330703	0
E	group_8576	0.355854	0.517285		K02334
E	group_8577	0	0	YHJX	K08177
E	group_8578	0	0
E	group_8583	-0.00775742	0	LGT	K13292
E	group_8592	0.577277	0.85183	KTRB	K03498
E	group_8593	0	0.142378	RECJ	K07462
E	group_8600	0.421425	0
E	group_8602	0.229028	0.652416	ISPE	K00919
E	group_9230	0	0
E	group_9830	0	0.0551714	MURD	K01925
E	group_9832	0.179985	0
E	group_9836	0	0	YHBJ	K06958
E	group_9837	0	0	WHIA	K09762
E	group_9842	0.39241	0	YUID	K09775
E	group_9846	0	0		K07025
E	group_9847	0.41705	0	POTD	K11069
E	group_9849	0	0.709467	NOSY2	K01992
E	group_9857	0.248136	0	NNR	K01420
E	group_9858	0	0.240553	NHAC	K18218
E	group_9859	0	0	EPSV
E	group_9861	0.220874	0		K07001
E	group_9862	0.223031	0.491912		K08483
E	group_9866	0.480478	0
E	group_9868	0	0.473125	CDSA	K00981
E	group_9871	-0.0256658	0	SPOIVFB
E	group_9873	0.458676	0	GMK	K00942
E	group_9874	0.218491	0	SUN	K03500
E	group_9875	-0.216146	0	STP	K01090,K20074
E	group_9876	0.222983	0	PRKC	K08884,K12132
E	group_9877	0.059942	0
E	group_9879	0	0
E	group_9881	0.294091	0		K03617
E	group_9882	0.597652	0.41868		K07651
E	group_9883	0.209127	0	MDSC
E	group_9889	0	0.0950137	SP_0483	K16786,K16787
E	group_9890	0	1.48702		K06147,K06148
E	group_9892	0.73103	0.76565
E	group_9894	0.462045	1.24216
E	group_9898	0.417132	0.606296	NOC	K03497
E	group_9899	0.480108	0	APEB	K01267
E	group_9900	0.0476455	0		K03327
E	group_9902	0.0132787	0.126752
E	group_9903	-0.0426294	0
E	group_9922	0.283083	0	ASCB	K01223
E	group_9923	0.0702391	0.0676124	MURF	K01929
E	group_9924	0.417266	0	FTSI	K03587,K08384,K08724,K12552,K12556
E	group_9925	0.305683	0	FTSL
E	group_9928	0.0104963	0	PGSA	K00995,K08744
E	group_9930	0.285532	0
E	group_9936	0.44249	0	LTAE	K01620
E	group_9937	0.160749	0	FOLC	K01533,K11754
E	group_9938	0.118953	0.920015		K01439
E	group_9939	0.0922999	1.64188	BMUL_3003
E	group_9941	0.227551	0	NFED
E	group_9942	0.252354	0.323733	MREC	K03570
E	group_9945	0.156676	1.29968
E	group_9946	0.121645	0.853628
E	group_9948	0.0170318	0	PLSC	K00655,K15781
E	group_9949	0.816494	0
E	group_9950	-0.147692	0	TIG	K01802,K03545
E	group_9953	0.58013	0	PLSC	K00655
E	group_9955	0.307011	0
E	group_9958	0.103331	0	SASH	K01081,K01119,K11751
E	group_9960	0.0875322	1.49068
E	group_9961	0.00724731	0	GLK	K00845
E	group_9962	0.103705	0	YMFH
E	group_9966	0.0702497	1.2831	SP_0742
E	group_9975	0.550025	0	YSNB	K07095
E	group_9977	0.210743	1.32267
E	group_9979	-0.0160471	0	VIRR
E	group_9980	0.181313	0.123946	BGLB	K05349
E	group_9981	0.194984	1.1309	AMAA	K01436,K01451
E	group_9985	0	0
E	group_9988	0	0	TRXA	K03671
E	group_9991	0.0575806	1.40338
E	group_9992	0.446238	0	UDK	K00876
E	group_9993	0	0
E	group_9994	0.115704	0		K13052
E	group_9996	0.309096	1.79457	ATPF	K02109
