# Supplementary material for: Exploring clade differentiation of the Faecalibacterium prausnitzii complex
Source: iScience. 2022 Nov 9;25(12):105533. doi: 10.1016/j.isci.2022.105533 (PMC9676633; doi:10.1016/j.isci.2022.105533)
Supplement: Table S5. List of KO functionalities under diverging pressure and their presence (1) or absence (0) in the 5 F. prausnitzii clades, related to Figure 5 [file mmc4.xlsx]

## Sheet: KOs under divergence pressures
	Clade
KOs	A	B	C	D	E		Note:
K16898	1	0	0	0	0		1	Presence
K01486	1	0	0	0	0		0	Absence
K03310	1	1	0	0	0
K12996	1	0	0	0	0
K02529	1	0	0	0	0
K03484	1	0	0	0	0
K06145	1	0	0	0	0
K07240	1	0	0	0	0
K01286	1	1	0	0	0
K07258	1	1	0	0	0
K01462	1	0	0	0	0
K06410	1	0	0	0	0
K15580	1	1	0	0	1
K01753	1	0	0	0	0
K01990	1	0	0	0	0
K02049	1	1	1	0	0
K03588	1	0	0	0	1
K05837	1	1	0	0	1
K00937	1	0	1	0	0
K02340	1	0	0	0	0
K19221	1	0	0	0	0
K01770	1	0	0	0	0
K12506	1	0	0	0	0
K01560	1	0	0	0	0
K07025	1	0	0	0	0
K08723	1	0	0	0	0
K01273	1	0	0	1	0
K00845	1	0	1	0	0
K01053	1	0	1	0	0
K02352	1	0	1	0	0
K06147	1	1	1	0	0
K02190	1	1	0	0	0
K00849	1	1	0	0	0
K06950	1	0	0	0	0
K00147	1	0	0	0	0
K06131	1	0	1	1	0
K07088	1	0	0	0	0
K01420	1	0	0	1	0
K09811	1	1	1	0	0
K08483	1	1	1	0	1
K03090	1	0	0	0	0
K03091	1	0	0	0	1
K00700	1	1	0	0	0
K01236	1	1	0	0	0
K08591	1	0	0	0	0
K02189	1	0	1	0	0
K13541	1	0	1	0	0
K00817	1	0	1	0	0
K04720	1	0	1	0	0
K02238	1	0	1	0	0
K06872	1	0	0	0	0
K04075	1	0	1	0	0
K17758	1	0	0	0	0
K17759	1	0	0	0	0
K00595	1	0	0	0	0
K02191	1	0	0	0	0
K05895	1	0	0	0	0
K02006	1	0	1	0	0
K02188	1	0	1	0	0
K18930	1	0	0	0	0
K01802	1	0	1	0	0
K03545	1	0	1	0	0
K02040	1	0	1	0	0
K02231	1	0	0	1	0
K07464	1	0	0	0	0
K10844	1	0	0	0	0
K03575	1	0	0	0	0
K07461	1	1	0	0	0
K04487	1	1	1	0	0
K06387	1	0	0	0	0
K03589	1	0	0	0	0
K02493	1	0	1	0	0
K07320	1	0	1	0	0
K01582	1	0	1	0	0
K01583	1	0	1	0	0
K01585	1	0	1	0	0
K01126	1	0	0	0	0
K06889	1	0	1	0	0
K08309	1	0	0	0	0
K17686	1	1	1	0	0
K07024	1	1	1	1	0
K02227	1	0	0	0	0
K01192	1	0	0	1	0
K06399	1	1	0	0	0
K01992	1	1	1	0	0
K02435	1	0	0	0	0
K03790	1	0	0	0	0
K03750	1	0	1	0	0
K02017	1	1	1	0	0
K02379	1	0	0	0	0
K07027	1	1	0	0	0
K02016	1	1	1	1	0
K00662	1	0	0	0	0
K00790	1	0	1	0	0
K03324	1	1	0	0	0
K00969	1	1	0	0	0
K01488	1	0	0	0	0
K11749	1	1	1	0	0
K03734	1	1	1	0	0
K07095	1	0	1	0	0
K00010	1	0	0	0	0
K16052	1	0	0	0	0
K13292	1	0	1	0	0
K03524	1	0	0	0	0
K02050	1	0	1	0	0
K06967	1	0	0	0	0
K00791	1	1	1	0	0
K12529	1	1	0	0	0
K03500	1	0	0	0	0
K03547	1	0	0	1	0
K07126	1	0	1	0	0
K06966	1	0	0	0	0
K00800	1	0	0	0	0
K07001	1	0	0	0	0
K00297	1	0	1	0	0
K00547	1	0	1	0	0
K01778	1	0	1	0	0
K00018	1	0	0	0	0
K03778	1	0	0	0	0
K03296	1	0	0	1	0
K06201	1	0	1	0	0
K03797	1	0	0	0	0
K06398	1	0	0	0	0
K03614	1	0	1	0	0
K06406	1	0	0	0	0
K02051	1	1	0	0	0
K01104	1	0	0	0	0
K04771	1	1	1	0	0
K03424	1	0	0	0	0
K06381	1	0	0	0	0
K12132	1	0	0	0	0
K06177	1	0	1	0	0
K06180	1	0	1	0	0
K00067	1	0	1	0	0
K03613	1	1	0	0	0
K00847	1	0	0	0	0
K03587	1	0	1	0	0
K08384	1	0	1	0	0
K08724	1	0	1	0	0
K12552	1	0	1	0	0
K12556	1	0	1	0	0
K03707	1	0	0	0	0
K08722	1	0	0	0	0
K07098	1	0	0	0	0
K11626	0	1	0	0	0
K00059	0	1	1	0	0
K07124	0	1	1	0	0
K03311	0	1	0	0	0
K02491	0	1	0	0	0
K05964	0	1	0	0	0
K05966	0	1	0	0	0
K13927	0	1	0	0	0
K13930	0	1	0	0	0
K07003	0	1	0	1	0
K01338	0	1	0	0	0
K07636	0	1	0	0	0
K03498	0	1	0	1	1
K00014	0	1	0	1	0
K00655	0	1	0	0	0
K15781	0	1	0	0	0
K00459	0	1	0	0	0
K05515	0	1	0	0	0
K02037	0	1	0	0	0
K02038	0	1	0	0	0
K10254	0	1	0	0	0
K01234	0	1	0	0	0
K03742	0	1	1	1	0
K03743	0	1	1	1	0
K19425	0	1	0	0	0
K01262	0	1	0	0	0
K01271	0	1	0	0	0
K01255	0	1	0	0	0
K01267	0	1	1	0	0
K01929	0	1	0	0	1
K05364	0	1	0	0	0
K18149	0	1	0	0	0
K01491	0	1	1	0	0
K17836	0	1	0	0	0
K07260	0	1	0	0	0
K01448	0	1	1	0	0
K01775	0	1	0	0	0
K18348	0	1	0	0	0
K01533	0	1	1	1	0
K11754	0	1	1	0	0
K01151	0	1	0	0	0
K00075	0	1	0	0	0
K04486	0	1	1	0	0
K01091	0	1	1	0	0
K02039	0	1	0	0	0
K03431	0	1	0	0	0
K01008	0	1	0	1	0
K00705	0	1	0	0	0
K01051	0	1	0	0	0
K19689	0	1	0	1	0
K07090	0	1	0	0	0
K07120	0	1	0	0	0
K02030	0	1	0	0	0
K02424	0	1	0	0	0
K01662	0	1	1	0	0
K06390	0	1	0	0	0
K01000	0	1	0	0	0
K03572	0	1	1	0	0
K03639	0	1	0	0	0
K00858	0	1	0	0	0
K06295	0	1	1	0	0
K06307	0	1	1	0	0
K00564	0	1	0	0	0
K15460	0	1	0	0	0
K01081	0	1	1	0	0
K01119	0	1	1	0	0
K11751	0	1	1	0	0
K08177	0	1	0	0	0
K03785	0	0	1	0	0
K00970	0	0	1	0	0
K00974	0	0	1	0	0
K02232	0	0	1	0	0
K11717	0	0	1	0	0
K01897	0	0	1	1	0
K00375	0	0	1	0	0
K03100	0	0	1	0	0
K02004	0	0	1	0	1
K02005	0	0	1	0	0
K00949	0	0	1	0	0
K07576	0	0	1	0	0
K02003	0	0	1	0	1
K01421	0	0	1	0	0
K06902	0	0	1	1	0
K08174	0	0	1	0	1
K06438	0	0	1	0	0
K07141	0	0	1	0	0
K00087	0	0	1	0	0
K01814	0	0	1	0	0
K06940	0	0	1	0	0
K02334	0	0	1	0	1
K02010	0	0	1	0	0
K10112	0	0	1	0	0
K06396	0	0	1	0	0
K07402	0	0	1	0	0
K03630	0	0	1	0	0
K06385	0	0	1	0	0
K18908	0	0	1	0	0
K00878	0	0	1	0	0
K03402	0	0	1	0	0
K07651	0	0	1	0	1
K06148	0	0	1	0	0
K16013	0	0	1	0	0
K07082	0	0	1	0	0
K18889	0	0	1	0	0
K13747	0	0	1	0	0
K01372	0	0	1	0	1
K03929	0	0	1	0	0
K00563	0	0	1	0	0
K00784	0	0	1	0	0
K03088	0	0	1	0	0
K01090	0	0	1	0	0
K20074	0	0	1	0	0
K09762	0	0	1	0	0
K03601	0	0	1	0	0
K01934	0	0	1	0	0
K06213	0	0	0	1	0
K03499	0	0	0	1	0
K03282	0	0	0	1	0
K16788	0	0	0	1	0
K00384	0	0	0	1	0
K01541	0	0	0	1	0
K12950	0	0	0	1	0
K07284	0	0	0	1	0
K00666	0	0	0	1	0
K11069	0	0	0	1	0
K03525	0	0	0	1	0
K01653	0	0	0	0	1
K01195	0	0	0	0	1
K04083	0	0	0	0	1
K00919	0	0	0	0	1
K03497	0	0	0	0	1
K01439	0	0	0	0	1
K03570	0	0	0	0	1
K05349	0	0	0	0	1
K01436	0	0	0	0	1
K01451	0	0	0	0	1
K02109	0	0	0	0	1
