# Supplementary material for: Exploring clade differentiation of the Faecalibacterium prausnitzii complex
Source: iScience. 2022 Nov 9;25(12):105533. doi: 10.1016/j.isci.2022.105533 (PMC9676633; doi:10.1016/j.isci.2022.105533)
Supplement: Table S8. Putative functions of the identified F. prausnitzii clades-specific marker genes, related to Figure 3 — For each clade-specific marker gene the clade, gene name assignment, KO and EggNOG putative function description are reported [file mmc5.xlsx]

## Sheet: Foglio1
Roary gene name	Clade	Identified gene	KO	Putative gene function (EggNOG)
group_10106	A	SP_2225		peptidase, M16
group_10107	A	LSPA	K03101	This protein specifically catalyzes the removal of sigl peptides from prolipoproteins (By similarity)
group_10108	A		K07024	hydrolase
group_10109	A	PPK	K00937	Catalyzes the reversible transfer of the termil phosphate of ATP to form a long-chain polyphosphate (polyP) (By similarity)
group_10110	A	LEPB	K03100	Sigl peptidase i
group_10134	A
group_10136	A	HOLA	K02340	D polymerase iii, delta' subunit
group_10137	A			MATE efflux family protein
group_10138	A		K07040	Uncharacterized ACR, COG1399
group_10140	A
group_10141	A	YOEA		Mate efflux family protein
group_10143	A			transcriptiol regulator PadR family
group_10144	A	RECO	K03584	Involved in D repair and RecF pathway recombition (By similarity)
group_10145	A	RECN	K03631	May be involved in recombitiol repair of damaged D (By similarity)
group_10146	A			protein, conserved in bacteria
group_10147	A	TRPH	K07053	PHP domain protein
group_10148	A	COBO	K19221	Cob-I-yrinic acid a,c-diamide adenosyltransferase
yeeO_1	A			Mate efflux family protein
group_10151	A	COMB	K02022,K12293	Transport protein ComB
group_10152	A	GLOB		domain protein
group_10153	A			YbbR-like protein
group_10154	A	ISPF	K01770,K12506	Involved in the biosynthesis of isopentenyl diphosphate (IPP) and dimethylallyl diphosphate (DMAPP), two major building blocks of isoprenoid compounds. Catalyzes the conversion of 4- diphosphocytidyl-2-C-methyl-D-erythritol 2-phosphate (CDP-ME2P) to 2-C-methyl-D-erythritol 2,4-cyclodiphosphate (ME-CPP) with a corresponding release of cytidine 5-monophosphate (CMP) (By similarity)
group_10155	A			gdsl-like
group_10156	A
group_10157	A			Peptidoglycan-binding domain 1 protein
group_10164	A	YFNB	K01560,K07025,K08723	Hydrolase
group_10165	A	NT5E	K01091	Hydrolase
group_10167	A
group_10169	A
group_10170	A			exonuclease
group_10171	A			Protein of unknown function (DUF1653)
group_10173	A	BL05165	K01273	Dipeptidase
group_10174	A
group_10176	A
group_10177	A	RSUA	K06178,K06183	Pseudouridine synthase
group_10180	A		K07258	carboxy-peptidase
group_10192	A	PLSC	K00655,K15781	Acyl-transferase
group_10193	A		K00014	shikimate
group_10194	A
group_10195	A	SPOVK	K06413	AAA ATPase, central domain protein
group_10197	A	SPOIIAB	K06379	Binds to sigma F and blocks its ability to form an R polymerase holoenzyme (E-sigma F). Phosphorylates SpoIIAA on a serine residue. This phosphorylation may eble SpoIIAA to act as an anti-anti-sigma factor that counteracts SpoIIAB and thus releases sigma F from inhibition (By similarity)
group_10198	A	MOBB	K03753,K13818	Molybdopterin-guanine dinucleotide biosynthesis protein b
group_10199	A	MOAA	K03639	Catalyzes, together with MoaC, the conversion of 5'-GTP to cyclic pyranopterin monophosphate (cPMP or molybdopterin precursor Z) (By similarity)
group_10206	A			esterase
group_10207	A			transcriptiol regulator), MarR family
group_10210	A
group_10211	A	LTAE	K01620	Aldolase
group_10214	A	YIDD	K08998	Could be involved in insertion of integral membrane proteins into the membrane (By similarity)
group_10216	A	DRP35	K01053,K02352	Exhibits lactose activity. Acts in cells with perturbed membrane integrity and is possibly related to the membrane homeostasis
fixK	A			cyclic nucleotide-binding domain protein
group_10219	A
group_10224	A
group_10511	A	DINF		Mate efflux family protein
dagK	A			Lipid kise, YegS Rv2252 BmrU family
group_12145	A	MNMA	K00566	Catalyzes the 2-thiolation of uridine at the wobble position (U34) of tR, leading to the formation of s(2)U34 (By similarity)
group_12147	A		K07720	regulatoR
po	A		K05366	penicillin-binding protein 1A
group_12150	A		K06147	ABC transporter
group_12151	A	OPPC	K02034,K15581,K15582	abc transporter, permease
group_12153	A			Transglycosylase associated protein
group_12154	A	SCLAV_4550	K07460	UPF0102 protein
group_12179	A	GPSA	K00057	DPH-dependent glycerol-3-phosphate dehydrogese
group_12180	A			Pyridoxal-phosphate dependent enzyme
group_12182	A	CBIK	K02190	cobalt chelatase
group_12183	A		K00849	Catalyzes the transfer of the gamma-phosphate of ATP to D-galactose to form alpha-D-galactose-1-phosphate (Gal-1-P) (By similarity)
group_12184	A		K06950	HD domain protein
group_12185	A	PROA	K00147	Catalyzes the DPH dependent reduction of L-gamma- glutamyl 5-phosphate into L-glutamate 5-semialdehyde and phosphate. The product spontaneously undergoes cyclization to form 1-pyrroline-5-carboxylate (By similarity)
group_12186	A	AZLC		Branched-chain amino acid
hcrC	A		K03518	domain protein
group_12188	A		K06397
prpC	A	STP	K01090,K20074	Phosphatase
group_12191	A	CLS	K06131	Catalyzes the reversible phosphatidyl group transfer from one phosphatidylglycerol molecule to another to form cardiolipin (CL) (diphosphatidylglycerol) and glycerol (By similarity)
group_12192	A
group_12194	A	YSH1	K07576	Metallo-Beta-Lactamase
group_12195	A	RECJ	K07462	Single-stranded-D-specific exonuclease (RecJ)
group_12196	A			transcriptiol attenuator
group_12197	A	ADDB	K16899	The heterodimer acts as both an ATP-dependent D helicase and an ATP-dependent, dual-direction single-stranded exonuclease. Recognizes the chi site generating a D molecule suitable for the initiation of homologous recombition
pepV	A		K01439	Dipeptidase
spoVD_1	A	FTSI	K03587,K08384,K08724,K12552,K12556	Stage V sporulation protein D
group_12200	A	FTSL		cell division protein, FtsL
group_12201	A		K07088	auxin efflux carrier
group_12202	A	UPPS	K00806,K12503	Catalyzes the condensation of isopentenyl diphosphate (IPP) with allylic pyrophosphates generating different type of terpenoids (By similarity)
group_12207	A	NNR	K01420	Transcriptiol regulator, Crp Fnr family
group_12208	A	FTSX	K09811	Part of the ABC transporter FtsEX involved in
group_12213	A		K07651	Histidine kise
group_12218	A
group_12221	A
group_12222	A		K08483	phosphoenolpyruvate--protein phosphotransferase
rhaS	A	YDEC		Transcriptiol regulator, ARAC family
group_12224	A
group_12225	A	SIGF	K03090,K03091	Sigma factors are initiation factors that promote the attachment of R polymerase to specific initiation sites and are then released (By similarity)
group_12228	A	MUG	K03649	U mismatch-specific D glycosylase
group_12231	A	YTFJ		sporulation protein ytfj
group_12232	A	SCPB	K06024	Participates in chromosomal partition during cell division. May act via the formation of a condensin-like complex containing Smc and ScpA that pull D away from mid-cell into both cell halves (By similarity)
group_12233	A	SCPA	K05896	Participates in chromosomal partition during cell division. May act via the formation of a condensin-like complex containing Smc and ScpB that pull D away from mid-cell into both cell halves (By similarity)
group_12234	A	SPOIVFB		Peptidase M50
group_12236	A		K03545	Bacterial trigger factor protein (TF)
group_12237	A	YSNB	K07095	Phosphodiesterase, mj0936 family
group_12238	A	YRXA	K07105	3H domain protein
group_12239	A	GLGB	K00700,K01236	Catalyzes the formation of the alpha-1,6-glucosidic linkages in glycogen by scission of a 1,4-alpha-linked oligosaccharide from growing alpha-1,4-glucan chains and the subsequent attachment of the oligosaccharide to the alpha-1,6 position (By similarity)
group_12240	A			Transcriptiol regulator, GntR family
group_12241	A			Histidine kise
group_12242	A	YWLG		UPF0340 protein
group_12243	A	SPOIIID	K06283	Sporulation transcriptiol regulator spoiiid
group_12251	A			YitT family
abh	A	ABRB	K06284	Transcriptiol regulator, abrb family
group_12394	A	SP_1683	K02027	ABC, transporter
group_12402	A	GRPE	K03687	Participates actively in the response to hyperosmotic and heat shock by preventing the aggregation of stress-detured proteins, in association with DK and GrpE. It is the nucleotide exchange factor for DK and may function as a thermosensor. Unfolded proteins bind initially to DJ
group_12419	A	PEPP	K01262,K01271	peptidase, M24
group_12421	A
group_12615	A	FABH	K00648	Catalyzes the condensation reaction of fatty acid synthesis by the addition to an acyl acceptor of two carbons from malonyl-ACP. Catalyzes the first condensation reaction which initiates fatty acid synthesis and may therefore play a role in governing the total rate of fatty acid production. Possesses both acetoacetyl-ACP synthase and acetyl transacylase activities. Its substrate specificity deter…
group_1334	A	OPPA	K02035,K15580,K16199	Extracellular solute-binding protein, family 5
group_16023	A	YYBT		domain protein
oppF_2	A	OPPF2	K02032,K10823	(ABC) transporter
group_16026	A	OPPD	K02031,K15583	ABC transporter
oppB_2	A	OPPB	K02033,K15581	ABC transporter (Permease)
group_16028	A			Membrane protein
group_16029	A	WHIA	K09762	May be required for sporulation (By similarity)
group_16062	A	YXIO	K06902	major facilitator superfamily
group_16063	A	YLXM	K09787	Might take part in the sigl recognition particle (SRP) pathway. This is inferred from the conservation of its genetic proximity to ftsY ffh. May be a regulatory protein (By similarity)
group_16065	A		K02015	transport system permease
group_16066	A	RMUC	K09760	RmuC domain protein
group_16067	A	RECR	K06187	May play a role in D repair. It seems to be involved in an RecBC-independent recombitiol process of D repair. It may act with RecF and RecO (By similarity)
group_16069	A		K03327	Mate efflux family protein
group_16070	A	MGTE	K06213	magnesium transporter
group_16071	A	FABG	K00059,K11610	reductase
group_16072	A	ACCA	K01962,K01963	Component of the acetyl coenzyme A carboxylase (ACC) complex. First, biotin carboxylase catalyzes the carboxylation of biotin on its carrier protein (BCCP) and then the CO(2) group is transferred by the carboxyltransferase to acetyl-CoA to form malonyl-CoA (By similarity)
group_16073	A	ACCD	K01695,K01962,K01963	Component of the acetyl coenzyme A carboxylase (ACC) complex. Biotin carboxylase (BC) catalyzes the carboxylation of biotin on its carrier protein (BCCP) and then the CO(2) group is transferred by the transcarboxylase to acetyl-CoA to form malonyl- CoA (By similarity)
group_16074	A	NTPF		H -ATPase, subunit H
group_16075	A			Zn-finger containing protein
group_16081	A
group_16082	A	SP_1358	K06147,K06148	ABC transporter, ATP-binding protein
group_16083	A	TADA	K01485,K01487,K01489,K04075,K11991	deamise
ftsE_2	A	FTSE	K09811,K09812	Cell division ATP-binding protein ftsE
group_16086	A	APEA	K01255,K01267	M18 family aminopeptidase
group_16087	A	POTD	K11069	ABC transporter
group_16088	A	NOSY2	K01992	ABC transporter
group_16095	A	APEB	K01267	M18 family aminopeptidase
group_16096	A	MMCQ		MmcQ protein
group_16102	A			Mate efflux family protein
group_16106	A
group_16108	A		K03327	Mate efflux family protein
group_16109	A	TRKA	K03499	TrkA-N domain protein
group_16110	A	TRKB	K03499	potassium transporter peripheral membrane
group_16111	A
group_16112	A	ARGF	K00611	ornithine carbamoyltransferase
group_16121	A	OGT	K00567	Involved in the cellular defense against the biological effects of O6-methylguanine (O6-MeG) in D. Repairs alkylated guanine in D by stoichiometrically transferring the alkyl group at the O-6 position to a cysteine residue in the enzyme. This is a suicide reaction the enzyme is irreversibly ictivated (By similarity)
group_16123	A			Lipolytic protein, GDSL
group_16124	A	AMAA	K01436,K01451	amidohydrolase
group_16128	A	BT4646
iolU_2	A	YULF		oxidoreductase
group_16131	A	COAX	K03525	Catalyzes the phosphorylation of pantothete (Pan), the first step in CoA biosynthesis (By similarity)
group_16132	A		K02341	D polymerase iii
group_16136	A			protein, conserved in bacteria
group_16138	A			Required for the thiolation of cytidine in position 32 of tR, to form 2-thiocytidine (s(2)C32) (By similarity)
group_16139	A
group_16143	A
group_16144	A
group_16145	A	PEPD	K08659	Dipeptidase
group_16146	A		K03308	Transporter
group_16162	A			Regulatory protein, P-II
group_16163	A			Thioesterase
group_16168	A	SASH	K01081,K01119,K11751	5'-nucleotidase
group_16169	A
glpK	A	GLPK	K00864	Key enzyme in the regulation of glycerol uptake and metabolism (By similarity)
group_16554	A			TRAP dicarboxylate transporter subunit DctP
group_1659	A		K10117,K17329	carbohydrate ABC transporter substrate-binding protein, CUT1 family (TC 3.A.1.1.-)
group_18507	A			Protein of unknown function (DUF1292)
group_2354	A	COBB	K02224	Responsible for the amidation of carboxylic groups at position A and C of either cobyrinic acid or hydrogenobrynic acid. NH(2) groups are provided by glutamine, and one molecule of ATP is hydrogenolyzed for each amidation (By similarity)
group_25146	A	WS0013		Membrane protein
group_2542	A	CBIG	K02189,K13541	biosynthesis protein (CbiG)
group_2546	A
group_2547	A
group_2771	A	COBD	K00817,K04720	decarboxylase
group_2772	A			5-bromo-4-chloroindolyl phosphate hydrolysis protein
group_2773	A	PUCB	K00087,K07141	4-diphosphocytidyl-2c-methyl-d-erythritol synthase
group_2774	A	YQEC	K07141	selenium-dependent hydroxylase accessory protein YqeC
ypbG	A		K07098	Ser Thr phosphatase family protein
group_2960	A
ywqC	A	CPS4C		biosynthesis protein
group_2962	A			Peptidase family M50
group_2965	A	COMEC	K02238	ComEC rec2-like protein
group_2967	A		K01992
group_2968	A
group_2969	A			hydrolase, family 25
group_3228	A		K06872	beta-propeller domains of methanol dehydrogese type
group_3233	A	NIFS	K04487,K11717	Cysteine desulfurase
group_3234	A		K06438	Putative stage IV sporulation protein YqfD
group_3235	A
alsT_2	A	AGCS	K03310	amino acid carrier protein
group_3513	A
group_3514	A	COBL	K00595,K02191	Precorrin-6y C5,15-methyltransferase
group_3515	A	COBK	K05895	reductase
group_3516	A	CBID	K02006,K02188	May catalyze the methylation of C-1 in cobalt-precorrin- 5 and the subsequent extrusion of acetic acid from the resulting intermediate to form cobalt-precorrin-6A (By similarity)
group_3518	A		K01448	n-acetylmuramoyl-l-alanine amidase
group_3520	A		K18930	D alkylation repair enzyme
group_3521	A		K07052	CAAX amino termil protease family
group_3522	A			Histidine kise
group_3529	A	YLBM		UPF0348 protein
group_3530	A	TIG	K01802,K03545	Involved in protein export. Acts as a chaperone by maintaining the newly synthesized protein in an open conformation
group_3532	A
group_3834	A		K02040	phosphate abc transporter
group_3835	A	COBU	K02231	adenosyl cobimide kise adenosyl cobimide phosphate
group_3837	A
group_3838	A		K00087,K07402	Xanthine dehydrogese accessory factor
group_3839	A	DQ	K07464,K10844	helicase
group_3840	A	FTHC	K01934	5-formyltetrahydrofolate cyclo-ligase
group_3841	A
group_3849	A	MUTY	K03575	A G-specific adenine glycosylase
group_3850	A	YHBQ	K07461	Excinuclease ABC C subunit domain protein
group_3856	A		K04487	cysteine desulfurase (nitrogese metalloclustersbiosynthesis protein NifS) (EC 2.8.1.7)
group_3955	A	YDDW		YngK protein
group_3983	A	ILES	K01870	amino acids such as valine, to avoid such errors it has two additiol distinct tR(Ile)-dependent editing activities. One activity is desigted as 'pretransfer' editing and involves the hydrolysis of activated Val-AMP. The other activity is desigted 'posttransfer' editing and involves deacylation of mischarged Val-tR(Ile) (By similarity)
group_4239	A
dsdA	A	DSDA	K01753	d-serine deamise
group_4241	A		K08259	peptidase
group_4248	A
group_4249	A	COBQ	K02006,K02232	catalyzes amidations at positions B, D, E, and G on adenosylcobyrinic A,C-diamide. NH(2) groups are provided by glutamine, and one molecule of ATP is hydrogenolyzed for each amidation (By similarity)
group_4250	A	COBJ	K05934,K13541	Precorrin-3B C17-methyltransferase
rmlD_1	A		K00067	dTDP-4-dehydrorhamnose reductase
group_4252	A	SPOIIR	K06387	stage ii sporulation protein r
group_4253	A		K03589	domain protein, FtsQ-type
group_4256	A			Mate efflux family protein
group_4257	A
group_4259	A
group_4260	A
group_4261	A
dacF_3	A		K01286,K07258	carboxypeptidase
group_4267	A	CAD	K01582,K01583,K01585	decarboxylase
group_4295	A			Acyltransferase family
group_4296	A			His Kise A (phospho-acceptor) domain
group_4423	A	RLUD	K06180	Pseudouridine synthase
yjbR	A	YJBR		protein, conserved in bacteria
group_4660	A
group_4661	A			C_GCAxxG_C_C family
group_4662	A	SELD	K01008	Synthesizes selenophosphate from selenide and ATP (By similarity)
group_4663	A	YQEB	K07402	Selenium-dependent molybdenum hydroxylase system protein, YqeB family
group_4664	A
group_4665	A
group_4666	A	SPOIIIAA	K06390	stage iii sporulation protein aa
group_4667	A	GLPQ	K01126	glycerophosphoryl diester phosphodiesterase
group_4668	A		K06889	Hydrolase
group_4675	A	SLT	K08309	Lytic transglycosylase catalytic
group_4677	A	YVDM		HAD-superfamily hydrolase subfamily IA variant 3
group_4681	A			Vanz family
group_4691	A		K17686
group_5212	A		K07024	hydrolase
group_5217	A	MUTL	K03572	This protein is involved in the repair of mismatches in D. It is required for dam-dependent methyl-directed D mismatch repair. May act as a molecular matchmaker , a protein that promotes the formation of a stable complex between two or more D-binding proteins in an ATP-dependent manner without itself being part of a fil effector complex (By similarity)
group_5221	A			Membrane protein
group_5222	A			Nitroreductase
group_5223	A	COBD	K02227	Converts cobyric acid to cobimide by the addition of aminopropanol on the F carboxylic group (By similarity)
group_5224	A		K06396	Inherit from NOG: stage iii sporulation protein ag
addA	A	ADDA	K16898	The heterodimer acts as both an ATP-dependent D helicase and an ATP-dependent, dual-direction single-stranded exonuclease. Recognizes the chi site generating a D molecule suitable for the initiation of homologous recombition. The AddA nuclease domain is required for chi fragment generation
group_5230	A
group_5231	A	SPOIVB	K06399	Stage IV sporulation protein B
group_5233	A	YTQB		rR Methylase
chrA1	A	YWRB	K07240	Chromate
group_5236	A	GLDG	K01992	#NAME?
group_5239	A	ACYP	K01512	Acylphosphatase
group_5240	A			PAP2 Family
group_5243	A
group_5244	A		K02435,K03790	acetyltransferase, (GT) family
group_5245	A	MOEA	K03750	Molybdenum cofactor synthesis domain protein
group_5246	A	MODC	K02017	ABC transporter
group_5251	A
group_5252	A	FDHD	K02379	Necessary for formate dehydrogese activity (By similarity)
group_5727	A
group_5728	A		K07027	Uncharacterised protein family (UPF0104)
group_5730	A
group_5731	A		K02231	Cobimide kise / cobimide phosphate guanyltransferase
group_5732	A		K02016	Periplasmic binding protein
group_5733	A			Protein of unknown function (DUF2812)
group_5736	A		K06394	stage III sporulation protein AE
group_5739	A	SP_0742		degv family
group_5740	A	FCHA		Methenyltetrahydrofolate cyclohydrolase
group_5745	A
group_5748	A
group_5750	A		K03545	Involved in protein export. Acts as a chaperone by maintaining the newly synthesized protein in an open conformation (By similarity)
group_5751	A			Acyl-ACP thioesterase
group_5760	A			Response regulator of the LytR AlgR family
group_5766	A	MURA	K00790	Cell wall formation. Adds enolpyruvyl to UDP-N- acetylglucosamine (By similarity)
group_5797	A
dctP_2	A	DCTP		TRAP dicarboxylate transporter subunit DctP
group_6241	A
group_6242	A		K03324	Pi-cotransporter
group_6243	A
rluD_3	A	RLUD	K06177,K06180	pseudouridine synthase
group_6248	A			UPF0291 protein
group_6249	A
group_6251	A			Major Facilitator
group_6253	A	DD	K00969,K01488	Catalyzes the reversible adenylation of nicotite mononucleotide (MN) to nicotinic acid adenine dinucleotide (AD) (By similarity)
group_6254	A
group_6256	A			Membrane protein
group_6257	A
lnrL	A	CCMA	K01990	Abc transporter
hisJ	A		K02030	amino acid ABC transporter substrate-binding protein, PAAT family
nfrA2	A	NFRA	K10678,K19285,K19286	nitroreductase
group_6267	A	FOLC	K01533,K11754	folylpolyglutamate synthase Dihydrofolate synthase
group_6268	A			gdsl-like
group_6269	A			flavodoxin family
group_6272	A	CSOR		protein, conserved in bacteria
group_6275	A
group_6276	A			Bacterial membrane protein
group_6277	A			GGDEF domain
group_6278	A
group_6279	A		K00010	Oxidoreductase domain protein
group_6283	A			Protein of unknown function (DUF1312)
group_6285	A		K07043	Protein of unknown function DUF45
group_6286	A	HISC	K00817	Imidazole acetol-phosphate transamise
group_6289	A		K02242	Phosphoribosyl transferase domain
group_6311	A
group_6316	A	YI	K16052	mechanosensitive Ion channel
group_6677	A	SDAAB	K01752	L-serine dehydratase, iron-sulfur-dependent, beta subunit
ccpA_1	A	BMUL_2073	K02529,K03484,K06145	repressor
group_6887	A	MAF	K06287	MAF-like protein
group_6888	A	LGT	K13292	Transfers the N-acyl diglyceride group on what will become the N-termil cysteine of membrane lipoproteins (By similarity)
group_6891	A			transcriptiol regulator), MarR family
group_6893	A		K02237	Inherit from COG: Competence protein
group_6894	A	SCLAV_1770		Radical SAM-linked protein
group_6895	A
group_6899	A	BIRA	K03524	biotin acetyl-CoA-carboxylase ligase
ecsA	A	SKFE	K01990	ABC, transporter
dppE_1	A		K15580	ABC, transporter
group_6902	A	YEDF	K04085	selenium metabolism protein yedf
group_6904	A	CAPA	K07282	Capsule synthesis protein
group_6905	A	XSEB	K03602	Bidirectiolly degrades single-stranded D into large acid-insoluble oligonucleotides, which are then degraded further into small acid-soluble oligonucleotides (By similarity)
group_6906	A	XSEA	K03601	Bidirectiolly degrades single-stranded D into large acid-insoluble oligonucleotides, which are then degraded further into small acid-soluble oligonucleotides (By similarity)
group_6907	A
lacZ_1	A	LACZ	K01190	Glycosyl hydrolase family 2, sugar binding domain protein
group_6914	A
group_6915	A
group_6920	A	LRGA	K05338,K06518	Inhibits the expression or activity of extracellular murein hydrolases by interacting, possibly with LrgB, with the holin-like protein CidA. The LrgAB and CidA proteins may affect the proton motive force of the membrane. May be involved in programmed cell death (PCD), possibly triggering PCD in response to antibiotics and environmental stresses (By similarity)
gntR	A			Transcriptiol regulator, GntR family
group_6924	A
group_6926	A	RHLE	K11927	Helicase
group_6931	A	PITRM1	K06972	peptidase
group_6933	A			regulatoR
group_6934	A		K06378	stage II sporulation protein
group_6935	A	SP_1680		YhcH YjgK YiaL family protein
group_6941	A			HTH_ARAC
group_6959	A		K06381	SpoIID LytB domain
group_6961	A	TRMK	K06967	SAM-dependent methyltransferase
group_6962	A
group_6963	A			Protein of unknown function (DUF1312)
group_6998	A		K02005	Efflux transporter rnd family, mfp subunit
group_7623	A	YNII		Zinc finger domain
group_7624	A	MREC	K03570	Involved in formation and maintence of cell shape (By similarity)
prkC_2	A		K12132	Pasta domain protein
group_7626	A
group_7628	A		K07335	basic membrane
group_7629	A	MIAA	K00791	Catalyzes the transfer of a dimethylallyl group onto the adenine at position 37 in tRs that read codons beginning with uridine, leading to the formation of N6-(dimethylallyl)adenosine (i(6)A) (By similarity)
group_7630	A
group_7631	A	YLMH		s4 domain protein
group_7639	A	DACA1	K01286,K07258	carboxypeptidase
group_7640	A			glycosyltransferase group 1 family
group_7643	A
group_7644	A	COBS	K02233	Joins Ado-cobimide-GDP and alpha-ribazole to generate adenosylcobalamin (Ado-cobalamin) (By similarity)
group_7647	A	YGFM	K12529	FAD binding domain in molybdopterin dehydrogese
group_7648	A	DXS	K01662	Catalyzes the acyloin condensation reaction between C atoms 2 and 3 of pyruvate and glyceraldehyde 3-phosphate to yield 1-deoxy-D-xylulose-5-phosphate (DXP) (By similarity)
group_7649	A	ISPA	K00795,K03602,K13789	Polyprenyl synthetase
thiN	A	THIN	K00949	thiamine
group_7651	A	SUN	K03500	ribosomal R small subunit methyltransferase
group_7652	A
group_7653	A		K02334	phage SPO1 D polymerase-related protein
group_7654	A			Bacterial Ig-like domain (group 2)
group_7658	A	CI	K03742,K03743	competence damage-inducible protein
group_7659	A	YQEK	K00969	Metal Dependent Phosphohydrolase
group_7661	A	SBCD	K03547	SbcCD D subunit
group_7668	A
group_7669	A			Sre associated golgi protein
group_7670	A		K07126	Sel1 domain protein repeat-containing protein
dusC	A			Catalyzes the synthesis of dihydrouridine, a modified base found in the D-loop of most tRs (By similarity)
group_7672	A	ACPS	K00997	Transfers the 4'-phosphopantetheine moiety from coenzyme A to a Ser of acyl-carrier-protein (By similarity)
group_7674	A			peptidase M23
mepA_2	A			Mate efflux family protein
group_7681	A		K06966	decarboxylase
group_7682	A		K07240	Chromate
rnfE	A		K03613	DH ubiquinone oxidoreductase subunit
group_7685	A	GPH	K01091	HAD-superfamily hydrolase subfamily IA
group_7689	A	AROA	K00800	5-enolpyruvylshikimate-3-phosphate synthase
group_7690	A			IA, variant 3
group_7691	A		K07001	Phospholipase, patatin family
group_7692	A
group_7693	A			TraX protein
group_7694	A		K00297,K00547	Methylenetetrahydrofolate reductase
group_7695	A	DAPF	K01778	Catalyzes the stereoinversion of LL-2,6- diaminoheptanedioate (L,L-DAP) to meso-diaminoheptanedioate (meso- DAP), a precursor of L-lysine and an essential component of the bacterial peptidoglycan (By similarity)
group_7696	A	HPRA	K00018,K03778	D-isomer specific 2-hydroxyacid dehydrogese
group_7699	A			transcriptiol regulator
group_7700	A		K07024	had-superfamily hydrolase, subfamily iib
group_7702	A	CLS	K06131	Catalyzes the reversible phosphatidyl group transfer from one phosphatidylglycerol molecule to another to form cardiolipin (CL) (diphosphatidylglycerol) and glycerol (By similarity)
group_7704	A		K03296	acriflavin resistance protein
group_7709	A	RLUC	K06177,K06180	pseudouridine synthase
group_7710	A			function transcriptiol attenuator common domain protein
group_7714	A	YDED		Membrane protein
group_7759	A		K03617	Rnf-Nqr subunit, membrane protein
group_8634	A		K03571	Rod shape-determining protein MreD
group_8635	A	NFED		nodulation efficiency protein D
group_8636	A			Histidine kise
ywqE	A	CAPC	K01104	Capsular polysaccharide biosynthesis protein
group_8639	A	PERR	K03711,K09825	regulator Fur family
group_8640	A	PHOR	K07636	Histidine kise
group_8655	A			Fucose 4-O-acetylase and related acetyltransferases
group_8656	A
group_8659	A	FLIY	K02030,K02424,K10027	(ABC) transporter
group_8661	A	CUTC	K06201	copper homeostasis protein cutc
group_8662	A		K03823	N-acetyltransferase
group_8663	A			transglutamise domain-containing protein
group_8664	A			Transcriptiol regulator
group_8667	A	YUID	K09775	Acid phosphatase vadium-dependent haloperoxidase related
group_8670	A			Domain of unknown function (DUF1836)
group_8671	A
group_8672	A
group_8673	A
group_8674	A	PPIB	K03767,K03768	PPIases accelerate the folding of proteins. It catalyzes the cis-trans isomerization of proline imidic peptide bonds in oligopeptides (By similarity)
group_8675	A
group_8677	A			Protein of unknown function (DUF2628)
bdhA	A		K00059,K07124	short-chain dehydrogese reductase
group_8680	A	MALQ	K00705	4-alpha-glucanotransferase (EC 2.4.1.25)
trxB_1	A		K00384	reductase
group_8682	A	SNF		snf2 family
group_8684	A	CTPA	K03797	Carboxyl-termil protease
group_8685	A	SPOIVA	K06398	ATPase. Has a role at an early stage in the morphogenesis of the spore coat (By similarity)
group_8686	A
group_8687	A		K07024	Hydrolase
group_8689	A		K03614	DH ubiquinone oxidoreductase, subunit RnfD
group_8697	A
group_8698	A
group_8700	A	YLBB	K02004	abc transporter permease protein
lacX	A			aldose 1-epimerase
group_8712	A	YABB	K00564,K07461,K15460	Methyltransferase
epsF	A	EPSF	K00786,K19424	Glycosyl transferase (Group 1
group_8717	A			Transcriptiol regulator
pemA	A		K01051	pectinesterase (EC 3.1.1.11)
group_8721	A		K02051	ABC-type nitrate sulfote bicarbote transport
ade	A	ADE	K01486	adenine deamise
group_8723	A			Glycosyl transferase, family 2
group_8724	A
group_8726	A			Hydrid cluster protein-associated redox disulfide domain protein
group_8730	A	PTP	K01104	protein tyrosine serine phosphatase
group_8732	A			S-layer homology domain
rspR_4	A			Transcriptiol regulator, GntR family
group_8932	A	PRKC	K08884,K12132	serine threonine protein kise
group_9691	A	FER	K05337	Ferredoxin
group_10131	A
group_10132	A	YAEB		Methyltransferase, YaeB family
group_10133	A			HTH_ARAC
ftsW_2	A	FTSW	K03588,K05837	LPXTG-motif cell wall anchor domain protein
group_10162	A			Transcriptiol regulator, GntR family
group_10168	A			EAL
group_10172	A	SSCG_06117		degv family
group_10179	A		K07238	Mediates zinc uptake. May also transport other divalent cations (By similarity)
group_10186	A
group_10187	A		K00375	GntR family transcriptiol regulator
group_10188	A
group_10189	A	GLK	K00845	ROK family
frp_2	A			Nitroreductase
group_10201	A	SRTC	K07284	(sortase) family
sipS	A	LEPB	K03100	Sigl peptidase i
group_10203	A		K13730	repeat protein
group_10209	A			Transcriptiol regulator, TetR family
group_10809	A	RECX	K03565	Modulates RecA activity (By similarity)
group_12152	A	DC	K02315,K10762,K11144	D replication protein
group_12176	A		K01356	Represses a number of genes involved in the response to D damage (SOS response), including recA and lexA. In the presence of single-stranded D, RecA interacts with LexA causing an autocatalytic cleavage which disrupts the D-binding part of LexA, leading to derepression of the SOS regulon and eventually D repair (By similarity)
group_12178	A		K05985	TOPRIM
group_12181	A	MRDB	K05837	Rod shape-determining protein rodA
group_12209	A	DMPA	K01266	peptidase s58 dmpa
group_12214	A			Mate efflux family protein
group_12226	A	YBHL	K06890	Membrane protein
group_12407	A			cation diffusion facilitator family transporter
group_14013	A	PLSY	K08591	Catalyzes the transfer of an acyl group from acyl- phosphate (acyl-PO(4)) to glycerol-3-phosphate (G3P) to form lysophosphatidic acid (LPA). This enzyme utilizes acyl-phosphate as fatty acyl donor, but not acyl-CoA or acyl-ACP (By similarity)
group_16056	A
group_16060	A			oxidoreductase
group_16085	A	PEPS	K19689	aminopeptidase
group_16129	A
group_16141	A	THIE	K00788	Condenses 4-methyl-5-(beta-hydroxyethyl)thiazole monophosphate (THZ-P) and 2-methyl-4-amino-5-hydroxymethyl pyrimidine pyrophosphate (HMP-PP) to form thiamine monophosphate (TMP) (By similarity)
group_16161	A
group_16166	A	TKT	K00615	Transketolase
group_16172	A	PEPT	K01258,K01263	Cleaves the N-termil amino acid of tripeptides (By similarity)
group_16174	A	MNMA	K00566	Catalyzes the 2-thiolation of uridine at the wobble position (U34) of tR, leading to the formation of s(2)U34 (By similarity)
group_16551	A	ACTP1	K01533,K17686	Copper-exporting ATPase
group_16570	A	THID	K00941,K14153	phosphomethylpyrimidine kise
group_16581	A	ATPF	K02109	Component of the F(0) channel, it forms part of the peripheral stalk, linking F(1) to F(0) (By similarity)
atpC_2	A	ATPC	K02114	Produces ATP from ADP in the presence of a proton gradient across the membrane (By similarity)
group_2031	A			Inherit from COG: virion core protein (Lumpy skin disease
ftsE_1	A		K02049	ABC transporter
group_3133	A	VALS	K01873	amino acids such as threonine, to avoid such errors, it has a posttransfer editing activity that hydrolyzes mischarged Thr-tR(Val) in a tR-dependent manner (By similarity)
group_3229	A	TILS	K04075	Ligates lysine onto the cytidine present at position 34 of the AUA codon-specific tR(Ile) that contains the anticodon CAU, in an ATP-dependent manner. Cytidine is converted to lysidine, thus changing the amino acid specificity of the tR from methionine to isoleucine (By similarity)
group_3239	A	NNRD	K17758,K17759	Catalyzes the dehydration of the S-form of D(P)HX at the expense of ADP, which is converted to AMP. Together with D(P)HX epimerase, which catalyzes the epimerization of the S- and R-forms, the enzyme allows the repair of both epimers of D(P)HX, a damaged form of D(P)H that is a result of enzymatic or heat-dependent hydration (By similarity)
pbpB	A		K05364,K05515,K18149	penicillin-binding protein
group_3848	A
group_3852	A	SLEC		Peptidoglycan binding domain protein
bcrC	A	PGPB	K19302	PAP2 Family
group_4254	A			Transcriptiol regulator, TetR family
group_4255	A	PRMC	K02493,K07320	Methylates the class 1 translation termition release factors RF1 PrfA and RF2 PrfB on the glutamine residue of the universally conserved GGQ motif (By similarity)
scrK_1	A		K00847	pfkb domain protein
dpaA	A	SPOVFA	K06410	Dipicolite synthase subunit A
group_4672	A			Diguanylate cyclase
lytB	A	SPOIID	K06381	SpoIID LytB domain protein
group_4694	A		K16788
yveL	A	YWQD		Capsular exopolysaccharide family
group_5216	A	DACC	K07258	carboxypeptidase
group_5218	A	MURB	K00075	Cell wall formation (By similarity)
group_5219	A
group_5227	A
group_5228	A		K01192	hydrolase family 2, sugar binding
group_5229	A			PAP2 Family
group_5237	A		K07007	hi0933 family
te	A	TE	K03707	transcriptiol activator (Te
bshA	A	RGPA	K12996	Glycosyl transferase (Group 1
group_5344	A		K01081,K11751	5'-nucleotidase
group_5729	A
ywpJ	A	YWTE	K07024	hydrolase
group_5752	A
group_5753	A	SP_1519		acetyltransferase, (GT) family
group_5757	A	AACC	K00662	aminoglycoside N(3)-acetyltransferase
group_5762	A			(LipO)protein
group_5928	A
group_6245	A		K06940	Pfam:UPF0153
group_6246	A
sigW	A		K03088	r polymerase sigma factor
group_6250	A
group_6255	A	RSEP	K11749	Membrane-associated zinc metalloprotease
group_6258	A	APBE	K03734	ApbE family
group_6259	A	YFCE	K07095	Phosphodiesterase
group_6265	A
group_6266	A	CPS2I		polysaccharide biosynthesis protein
group_6273	A			holin, SPP1 family
group_6274	A
def	A	DEF2	K01462	peptide deformylase
group_6315	A			D-isomer specific 2-hydroxyacid dehydrogese
group_6865	A	ISPE	K00919	Catalyzes the phosphorylation of the position 2 hydroxy group of 4-diphosphocytidyl-2C-methyl-D-erythritol (By similarity)
vanYB_1	A	DACB	K07260	carboxypeptidase
group_6890	A		K07284	(sortase) family
group_6892	A
group_6921	A		K02441	Rhomboid family
group_6922	A			D-binding helix-turn-helix protein
group_6942	A			Peptidase family M23
group_6943	A		K19168
group_6945	A
group_6946	A		K02050	abc transporter permease protein
group_6960	A			Iron dependent repressor, N-termil D binding domain
group_7636	A
group_7638	A
group_7641	A
group_7642	A
group_7660	A	YUZA	K09779	Conserved Protein
group_7675	A
group_7678	A
yfbR	A	YFBR	K08722	UPF0207 protein
gamA_2	A	GB	K02564	Catalyzes the reversible isomerization-deamition of glucosamine 6-phosphate (GlcN6P) to form fructose 6-phosphate (Fru6P) and ammonium ion (By similarity)
group_775	A	SBCC	K03546	Exonuclease
group_8653	A
group_8654	A	SPOVFB	K06411	Dipicolinic acid synthetase, b subunit
group_8657	A	DACF	K07258	carboxypeptidase
group_8660	A	COBH	K06042	Precorrin-8x methylmutase
group_8683	A
group_8690	A	SPOVT	K04769	stage v sporulation protein t
group_8693	A	SPOVAD	K06406	stage V sporulation protein ad
group_8694	A	SPOVAE	K06407	Stage v sporulation protein ae
oxyR	A			Transcriptiol regulator
group_8709	A
group_8713	A
group_8799	A	HTRA	K04771	protease
group_8804	A	TATD	K03424	Hydrolase, tatD family
group_9271	A			cobw p47k family protein
group_10360	B		K07003	Exporters of the RND superfamily
group_10361	B		K07240	Chromate
group_10363	B	MUG	K03649	U mismatch-specific D glycosylase
group_10365	B			Mate efflux family protein
group_10367	B	SP_2225		peptidase, M16
group_10368	B	FTSE	K09811,K09812	Cell division ATP-binding protein ftsE
group_10369	B		K07003	MMPL family
group_10371	B	RSSA		Phospholipase, patatin family
group_10373	B	LON	K01338	ATP-dependent serine protease that mediates the selective degradation of mutant and abnormal proteins as well as certain short-lived regulatory proteins. Required for cellular homeostasis and for survival from D damage and developmental changes induced by stress. Degrades polypeptides processively to yield small peptide fragments that are 5 to 10 amino acids long. Binds to D in a double-stranded,…
group_10374	B	RECO	K03584	Involved in D repair and RecF pathway recombition (By similarity)
group_10376	B	YUID	K09775	Acid phosphatase vadium-dependent haloperoxidase related
group_10377	B	WHIA	K09762	May be required for sporulation (By similarity)
group_10378	B	PHOR	K07636	Histidine kise
group_10381	B			conserved protein UCP033563
group_10382	B		K00375	GntR family transcriptiol regulator
group_10385	B	PEPD	K08659	Dipeptidase
group_10389	B	FTSI	K03587,K08384,K08724,K12552,K12556	Stage V sporulation protein D
ltaE	B	LTAE	K01620	Aldolase
group_10393	B	KDPD	K07646,K07667	Histidine kise
group_10394	B		K07460	UPF0102 protein
group_10395	B		K07024	hydrolase
group_10397	B	MOBB	K03753,K13818	Molybdopterin-guanine dinucleotide biosynthesis protein b
group_10399	B	PTP	K01104	protein tyrosine serine phosphatase
group_10401	B	TRKH	K03498	Low-affinity potassium transport system. Interacts with Trk system potassium uptake protein TrkA (By similarity)
group_10402	B			YbbR-like protein
group_10403	B	RECJ	K07462	Single-stranded-D-specific exonuclease (RecJ)
group_10404	B	GLOB		domain protein
group_10407	B
group_10413	B	RPOD	K03086,K03087	Sigma factors are initiation factors that promote the attachment of R polymerase to specific initiation sites and are then released (By similarity)
group_10414	B
group_10415	B	BMUL_3003		Membrane protein
group_10417	B		K00014	shikimate
group_10418	B	PLSC	K00655,K15781	Acyl-transferase
gpr	B	GPR	K06012	Initiates the rapid degradation of small, acid-soluble proteins during spore germition (By similarity)
group_10420	B
group_10421	B	YDEC		Transcriptiol regulator, ARAC family
group_10422	B		K00459	2-Nitropropane dioxygese
group_10424	B		K03571	Rod shape-determining protein MreD
group_10425	B	FTSI	K05515	penicillin-binding protein
group_10446	B		K01286,K07258	carboxypeptidase
group_10453	B		K08174	Major Facilitator
group_10454	B		K03612	Electron transport complex, RnfABCDGE type, G subunit
group_10455	B
group_10463	B	YQHQ	K09153	Metal-dependent enzyme
dacF_1	B	DACF	K01286,K07258	carboxypeptidase
group_10475	B	PSTC	K02037,K02038	phosphate abc transporter
group_10477	B			Inherit from COG: domain protein
group_10478	B	WS0013		Membrane protein
group_10479	B	MYCA	K10254	Myosin-Cross-Reactive Antigen
group_10485	B	ATPH	K02113	F(1)F(0) ATP synthase produces ATP from ADP in the presence of a proton or sodium gradient. F-type ATPases consist of two structural domains, F(1) containing the extramembraneous catalytic core and F(0) containing the membrane proton channel, linked together by a central stalk and a peripheral stalk. During catalysis, ATP synthesis in the catalytic domain of F(1) is coupled via a rotary mechanism…
group_10488	B			Hydrid cluster protein-associated redox disulfide domain protein
group_10503	B	FRUA	K02768,K02769,K02770	PTS System
group_11319	B	METH	K00548	Methionine synthase
group_12439	B		K07720	regulatoR
group_12440	B			Sigl transduction histidine kise
group_12442	B		K03088	r polymerase sigma factor
group_12443	B	MNMA	K00566	Catalyzes the 2-thiolation of uridine at the wobble position (U34) of tR, leading to the formation of s(2)U34 (By similarity)
group_12445	B	CDSA	K00981	Phosphatidate cytidylyltransferase
group_12446	B		K03324	Pi-cotransporter
group_12447	B	RSUA	K06178,K06183	Pseudouridine synthase
group_12448	B			peptidase M23
group_12450	B		K07183	antar domain protein
group_12453	B	HEPS	K00805	heptaprenyl diphosphate synthase component I
group_12454	B	HSLO	K04083	Redox regulated molecular chaperone. Protects both thermally unfolding and oxidatively damaged proteins from irreversible aggregation. Plays an important role in the bacterial defense system toward oxidative stress (By similarity)
group_12455	B	RECN	K03631	May be involved in recombitiol repair of damaged D (By similarity)
group_12456	B	YHBJ	K06958	Displays ATPase and GTPase activities (By similarity)
group_12459	B	YHAM		UPF0597 protein
group_12460	B		K07651	Histidine kise
group_12463	B	ALGI	K19294	Membrane bOund o-acyl transferase mboat family protein
group_12464	B	TIG	K01802,K03545	Involved in protein export. Acts as a chaperone by maintaining the newly synthesized protein in an open conformation
group_12465	B		K01234	alpha amylase, catalytic
group_12466	B	YRXA	K07105	3H domain protein
group_12467	B			Transcriptiol regulator
group_12468	B			Zn-finger containing protein
group_12469	B	FTSL		cell division protein, FtsL
group_12477	B		K03518	domain protein
group_12482	B	UDK	K00876	uridine kise
group_12483	B	GLMS	K00820	Catalyzes the first step in hexosamine metabolism, converting fructose-6P into glucosamine-6P using glutamine as a nitrogen source (By similarity)
group_12485	B	COMB	K02022,K12293	Transport protein ComB
group_12486	B
ridA_2	B	ALDR	K09022	endoribonuclease L-psp
group_12494	B	NSPC	K13747	Catalyzes the decarboxylation of carboxynorspermidine and carboxyspermidine (By similarity)
group_12496	B	SP_0341		UPF0371 protein
aroQ	B	AROQ	K00457,K03786,K16021	Catalyzes a trans-dehydration via an enolate intermediate (By similarity)
group_12498	B	AROC	K01736	5-enolpyruvylshikimate-3-phosphate phospholyase
group_12500	B	YDJG	K18471	Oxidoreductase, aldo keto reductase family protein
group_12502	B	MDLA	K06147	ABC transporter
group_12503	B
group_12504	B			radical SAM domain protein
group_12505	B		K09888	Activator of cell division through the inhibition of FtsZ GTPase activity, therefore promoting FtsZ assembly into bundles of protofilaments necessary for the formation of the division Z ring. It is recruited early at mid-cell but it is not essential for cell division (By similarity)
group_12506	B	MREC	K03570	Involved in formation and maintence of cell shape (By similarity)
group_12507	B	YYBT		domain protein
soj	B	SOJ	K03496	Chromosome Partitioning Protein
group_12524	B	SPOVFB	K06411	Dipicolinic acid synthetase, b subunit
group_12527	B	CI	K03742,K03743	competence damage-inducible protein
group_12541	B
group_12542	B	PGSA	K00995,K08744	cdp-diacylglycerol-glycerol-3-phosphate 3-phosphatidyltransferase
group_12545	B	GMK	K00942	Essential for recycling GMP and indirectly, cGMP (By similarity)
mraY_2	B		K01000	phospho-N-acetylmuramoyl-pentapeptidetransferase (EC 2.7.8.13)
glnM	B	SP_0608	K02029,K10040	ABC transporter
group_12553	B	RADC	K03630	D repair protein (RadC
group_12557	B
group_12567	B	CLS	K06131	Catalyzes the reversible phosphatidyl group transfer from one phosphatidylglycerol molecule to another to form cardiolipin (CL) (diphosphatidylglycerol) and glycerol (By similarity)
group_12568	B			Regulatory protein, P-II
group_12570	B	BL05165	K01273	Dipeptidase
group_12572	B	NOSY2	K01992	ABC transporter
group_12573	B	POTD	K11069	ABC transporter
group_12574	B	APBE	K03734	ApbE family
group_12575	B	ATPC	K02114	Produces ATP from ADP in the presence of a proton gradient across the membrane (By similarity)
group_12579	B
group_12580	B
group_12581	B	APEA	K01255,K01267	M18 family aminopeptidase
group_12583	B			protein, conserved in bacteria
sarA_1	B		K02035,K15580	Oligopeptide-binding protein
group_14724	B	MURF	K01929	Involved in cell wall formation. Catalyzes the fil step in the synthesis of UDP-N-acetylmuramoyl-pentapeptide the precursor of murein (By similarity)
group_14761	B			protein, conserved in bacteria
group_16659	B	PHOB	K02483,K07657,K07658,K07664,K18144	regulator
citF	B	CITF	K01643	citrate lyase, alpha
kdpE	B	KDPE	K07667	Response regulator receiver domain protein
group_16675	B		K00945	Cytidylate kise
group_16676	B	ACCA	K01962	Component of the acetyl coenzyme A carboxylase (ACC) complex. First, biotin carboxylase catalyzes the carboxylation of biotin on its carrier protein (BCCP) and then the CO(2) group is transferred by the carboxyltransferase to acetyl-CoA to form malonyl-CoA (By similarity)
fabG_1	B	FABG	K00059,K11610	reductase
group_16715	B		K07040	Uncharacterized ACR, COG1399
group_2152	B
group_2602	B
group_2605	B	YTQB		rR Methylase
cysA	B		K02049	ABC transporter
group_2808	B	MIAA	K00791	Catalyzes the transfer of a dimethylallyl group onto the adenine at position 37 in tRs that read codons beginning with uridine, leading to the formation of N6-(dimethylallyl)adenosine (i(6)A) (By similarity)
pat	B	PAT	K03823	#NAME?
group_3545	B			acetyltransferase, (GT) family
group_3547	B	FOLD	K01491	Catalyzes the oxidation of 5,10- methylenetetrahydrofolate to 5,10-methenyltetrahydrofolate and then the hydrolysis of 5,10-methenyltetrahydrofolate to 10- formyltetrahydrofolate (By similarity)
group_3548	B		K06396	Inherit from NOG: stage iii sporulation protein ag
group_3549	B
dacB	B		K01286,K07258	carboxypeptidase
group_3651	B	FHS	K00288,K01938	formyltetrahydrofolate synthetase
group_3889	B
group_3890	B		K07024	had-superfamily hydrolase, subfamily iib
citG	B	CITG	K05964,K05966,K13927,K13930	triphosphoribosyl-dephospho-CoA synthase
group_3907	B		K17836	NLP P60 protein
group_4206	B	FMT	K00604,K01992	Modifies the free amino group of the aminoacyl moiety of methionyl-tR(fMet). The formyl group appears to play a dual role in the initiator identity of N-formylmethionyl-tR by (I) promoting its recognition by IF2 and (II) impairing its binding to EFTu-GTP (By similarity)
group_4300	B	DACB	K07260	carboxypeptidase
group_4301	B	FCHA		Methenyltetrahydrofolate cyclohydrolase
ybiV	B		K07024	Hydrolase
group_4310	B	MAF	K06287	MAF-like protein
group_4321	B	SP_1391		Membrane protein
group_4337	B	PRKC	K08884,K12132	serine threonine protein kise
group_4537	B	PHET	K01890	phenylalanyl-tR synthetase (beta subunit)
group_4732	B			Transcriptiol regulator, MarR family
group_4735	B	ISPF	K01770,K12506	Involved in the biosynthesis of isopentenyl diphosphate (IPP) and dimethylallyl diphosphate (DMAPP), two major building blocks of isoprenoid compounds. Catalyzes the conversion of 4- diphosphocytidyl-2-C-methyl-D-erythritol 2-phosphate (CDP-ME2P) to 2-C-methyl-D-erythritol 2,4-cyclodiphosphate (ME-CPP) with a corresponding release of cytidine 5-monophosphate (CMP) (By similarity)
galK	B		K00849	Catalyzes the transfer of the gamma-phosphate of ATP to D-galactose to form alpha-D-galactose-1-phosphate (Gal-1-P) (By similarity)
group_4755	B			Phosphoglycerol transferase and related proteins, alkaline phosphatase superfamily
group_4757	B	NFO	K01151	Xylose isomerase domain-containing protein
group_5121	B	PHES	K01889	phenylalanyl-tR synthetase (alpha subunit)
group_5295	B
group_5301	B	SP_0742		degv family
lcfB	B	FADD7	K00666,K01897	amp-dependent synthetase and ligase
group_5308	B		K07240	Chromate
group_5314	B		K04486	Histidinol phosphate phosphatase, HisJ family
group_5316	B	GPH	K01091	HAD-superfamily hydrolase subfamily IA
group_5319	B	PHOU	K02039	Plays a role in the regulation of phosphate uptake
group_5324	B	MNTP		Probably functions as a manganese efflux pump (By similarity)
group_5338	B			sporulation protein, YlmC YmxH family
group_5638	B			domain protein
group_5804	B			HTH_ARAC
group_5808	B			Protein of unknown function (DUF1312)
group_5809	B	NT5E	K01091	Hydrolase
group_5810	B	CAPA	K07282	Capsule synthesis protein
group_5811	B	XSEB	K03602	Bidirectiolly degrades single-stranded D into large acid-insoluble oligonucleotides, which are then degraded further into small acid-soluble oligonucleotides (By similarity)
group_5812	B
yhjX	B	YHJX	K08177	Major Facilitator
group_6327	B			Fucose 4-O-acetylase and related acetyltransferases
group_6334	B			function transcriptiol attenuator common domain protein
group_6335	B
group_6337	B			Protein of unknown function (DUF1622)
group_6352	B	SELD	K01008	Synthesizes selenophosphate from selenide and ATP (By similarity)
group_6357	B	TATC	K03118	Part of the twin-arginine translocation (Tat) system that transports large folded proteins containing a characteristic twin-arginine motif in their sigl peptide across membranes. Together with TatB, TatC is part of a receptor directly interacting with Tat sigl peptides (By similarity)
group_6361	B	CBIK	K02190	cobalt chelatase
group_6363	B	MALQ	K00705	4-alpha-glucanotransferase (EC 2.4.1.25)
group_6365	B		K06950	HD domain protein
group_6366	B	AROA	K00800	5-enolpyruvylshikimate-3-phosphate synthase
group_6377	B
group_6379	B
group_6380	B		K15580	Oligopeptide-binding protein
sarA_4	B		K15580	Oligopeptide-binding protein
group_6383	B			Peptidase family M23
group_6386	B	RECX	K03565	Modulates RecA activity (By similarity)
group_6395	B	PEPS	K19689	aminopeptidase
group_6411	B			Mate efflux family protein
pstS1_1	B		K02040	phosphate abc transporter
group_6749	B	AATB	K02030,K02424	ABC transporter substrate-binding protein
group_6855	B			Mate efflux family protein
group_7006	B
group_7009	B			Domain of unknown function (DUF1836)
group_7011	B	CTPA	K03797	Carboxyl-termil protease
group_7012	B
group_7014	B		K03613	DH ubiquinone oxidoreductase subunit
citN	B	CITM	K03300	Citrate transporter
group_7030	B		K02016	Periplasmic binding protein
group_7036	B		K02003,K02004	Part of the ABC transporter complex MacAB involved in macrolide export. Transmembrane domains (TMD) form a pore in the inner membrane and the ATP-binding domain (NBD) is responsible for energy generation (By similarity)
group_7040	B			Mate efflux family protein
group_7052	B	APEB	K01267	M18 family aminopeptidase
group_7076	B	PA		Sodium hydrogen exchanger
group_7077	B			Polysaccharide deacetylase
group_7080	B	TRMK	K06967	SAM-dependent methyltransferase
group_7578	B	YIGZ	K00560,K01271	protein family UPF0029, Impact, N-termil protein
group_7768	B
group_7771	B
group_7775	B	TMK	K00943	Phosphorylation of dTMP to form dTDP in both de novo and salvage pathways of dTTP synthesis (By similarity)
group_7776	B	RSEP	K11749	Membrane-associated zinc metalloprotease
group_7777	B
group_7779	B	DXS	K01662	Catalyzes the acyloin condensation reaction between C atoms 2 and 3 of pyruvate and glyceraldehyde 3-phosphate to yield 1-deoxy-D-xylulose-5-phosphate (DXP) (By similarity)
group_7780	B	SPOIIIAA	K06390	stage iii sporulation protein aa
group_7781	B
group_7784	B			Protein of unknown function (DUF1653)
group_7786	B	CTPC	K01533,K01541,K12950	heavy metal translocating P-type ATPase
group_7791	B	MUTL	K03572	This protein is involved in the repair of mismatches in D. It is required for dam-dependent methyl-directed D mismatch repair. May act as a molecular matchmaker , a protein that promotes the formation of a stable complex between two or more D-binding proteins in an ATP-dependent manner without itself being part of a fil effector complex (By similarity)
group_7792	B	YGFM	K12529	FAD binding domain in molybdopterin dehydrogese
group_7794	B	MOAA	K03639	Catalyzes, together with MoaC, the conversion of 5'-GTP to cyclic pyranopterin monophosphate (cPMP or molybdopterin precursor Z) (By similarity)
group_7799	B	MAZG	K02428,K02499,K04765	MazG family
group_7800	B			YabP family
group_7801	B
group_7804	B		K00849	Catalyzes the transfer of the gamma-phosphate of ATP to D-galactose to form alpha-D-galactose-1-phosphate (Gal-1-P) (By similarity)
group_7805	B	PROA	K00147	Catalyzes the DPH dependent reduction of L-gamma- glutamyl 5-phosphate into L-glutamate 5-semialdehyde and phosphate. The product spontaneously undergoes cyclization to form 1-pyrroline-5-carboxylate (By similarity)
group_7806	B			copper chaperone
group_7827	B			cyclic nucleotide-binding domain protein
group_7832	B	THIN	K00949	thiamine
group_7839	B		K08483	phosphoenolpyruvate--protein phosphotransferase
group_7842	B			YitT family
mggB	B	SASH	K01081,K01119,K11751	5'-nucleotidase
group_7877	B	YQEK	K00969	Metal Dependent Phosphohydrolase
group_8565	B	MGSA	K01734	methylglyoxal synthase
group_8828	B
group_8829	B	YMFH		peptidase, M16
group_8830	B	FTSX	K09811	Part of the ABC transporter FtsEX involved in
group_8831	B			Mate efflux family protein
group_8832	B	YFNB	K01560,K07025,K08723	Hydrolase
group_8833	B
group_8834	B	PPNK	K00858	Catalyzes the phosphorylation of D to DP. Utilizes ATP and other nucleoside triphosphates as well as inorganic polyphosphate as a source of phosphorus (By similarity)
group_8835	B	ISPA	K00795,K03602,K13789	Polyprenyl synthetase
group_8836	B		K06295,K06307	spore germition protein
bdhA_1	B		K00059,K07124	short-chain dehydrogese reductase
group_8842	B		K03617	Rnf-Nqr subunit, membrane protein
group_8844	B
group_8845	B	SPOIID	K06381	SpoIID LytB domain protein
group_8848	B	LACZ	K01190	Glycosyl hydrolases family 2, TIM barrel domain
cckA	B	CLCAR_2699	K02491	Histidine kise
group_8851	B			Citrate transporter
group_8852	B	LSPA	K03101	This protein specifically catalyzes the removal of sigl peptides from prolipoproteins (By similarity)
group_8853	B	XDHD	K00087,K12528	Xanthine dehydrogese
group_8856	B			Histidine kise
group_8875	B
group_8876	B
group_8880	B			Conserved Protein
group_8881	B	FABD	K00645	malonyl CoA-acyl carrier protein transacylase
group_8885	B	DD	K00969,K01488	Catalyzes the reversible adenylation of nicotite mononucleotide (MN) to nicotinic acid adenine dinucleotide (AD) (By similarity)
group_8886	B	PARB	K03497	parb-like partition protein
group_8893	B	TRXA	K03671	Thioredoxin
group_8903	B		K15580	Oligopeptide-binding protein
group_8904	B		K02051	ABC-type nitrate sulfote bicarbote transport
brnQ	B	BRNQ	K03311	branched-chain amino acid transport system II carrier protein
group_8916	B	GE	K02763,K02764,K02765,K02777,K02778,K02779,K02802,K02803,K02804	PTS System
group_8917	B	SP_1519		acetyltransferase, (GT) family
group_8918	B
group_8919	B	CCMA	K01990	Abc transporter
group_8924	B
group_9399	B	PPK	K00937	Catalyzes the reversible transfer of the termil phosphate of ATP to form a long-chain polyphosphate (polyP) (By similarity)
group_9763	B		K07149	Membrane protein
group_10379	B	BL02070	K01872	synthetase
group_10408	B		K02015	transport system permease
group_10429	B
group_10430	B
group_10432	B
group_10452	B	BAPKO_0207	K03699	CBS domain protein
group_10456	B			Glycosyl transferase, family 2
group_10464	B
group_10468	B		K01439	Dipeptidase
group_10470	B		K05985	TOPRIM
group_10476	B		K07001	Phospholipase, patatin family
group_10480	B	TRPH	K07053	PHP domain protein
atpF_2	B	ATPF	K02109	Component of the F(0) channel, it forms part of the peripheral stalk, linking F(1) to F(0) (By similarity)
group_10497	B	SPOIVB	K06399	Stage IV sporulation protein B
group_10498	B
group_10548	B	YXIO	K06902	major facilitator superfamily
group_11037	B	YULF		oxidoreductase
group_11291	B	HTRA	K04771	peptidase S1 and S6, chymotrypsin Hap
group_11339	B	PYRK	K02823	Responsible for channeling the electrons from the oxidation of dihydroorotate from the FMN redox center in the PyrD type B subunit to the ultimate electron acceptor D( ) (By similarity)
group_12441	B	BIRA	K03524	biotin acetyl-CoA-carboxylase ligase
group_12451	B	FTSI	K03587,K08384,K08724,K12552,K12556	Stage V sporulation protein D
group_12457	B
group_12471	B			exonuclease
group_12478	B		K00548	vitamin B12 dependent methionine synthase activation
group_12479	B	YJEE	K06925,K07102	protein family UPF0079, ATPase
group_12508	B
group_12510	B	PITRM1	K06972	peptidase
group_12513	B	CZCD		cation diffusion facilitator family transporter
group_12514	B	YNII		Zinc finger domain
group_12530	B	YBHL	K06890	Membrane protein
group_12544	B	RFAG	K19425	glycosyltransferase group 2 family protein
group_12554	B		K09706	Conserved Protein
group_12555	B	HOLA	K02340	D polymerase iii, delta' subunit
group_12563	B	PEPP	K01262,K01271	peptidase, M24
group_12565	B		K06378	stage II sporulation protein
group_12566	B	SPOIIAB	K06379	Binds to sigma F and blocks its ability to form an R polymerase holoenzyme (E-sigma F). Phosphorylates SpoIIAA on a serine residue. This phosphorylation may eble SpoIIAA to act as an anti-anti-sigma factor that counteracts SpoIIAB and thus releases sigma F from inhibition (By similarity)
group_12587	B			holin, SPP1 family
group_16695	B	CCEL_1565		HTH_XRE
fas6	B		K06966	decarboxylase
group_3035	B		K05364,K05515,K18149	penicillin-binding protein
group_3894	B			cobw p47k family protein
group_3899	B			sigl transduction Histidine kise
group_3904	B		K07024	Hydrolase
group_4302	B		K01448	n-acetylmuramoyl-l-alanine amidase
group_4303	B			Nitroreductase
group_4309	B	ALR	K01775,K18348	Catalyzes the interconversion of L-alanine and D- alanine. May also act on other amino acids (By similarity)
group_4514	B	FOLC	K01533,K11754	folylpolyglutamate synthase Dihydrofolate synthase
group_4738	B
group_4752	B
group_4761	B			Histidine kise
group_5302	B
group_5303	B	MURB	K00075	Cell wall formation (By similarity)
group_5311	B		K06940	Pfam:UPF0153
group_5325	B
group_5326	B
group_5334	B			Iron dependent repressor, N-termil D binding domain
group_5335	B
group_5339	B		K17686
group_5483	B	BIOY	K02014,K03523	bioY protein
group_5805	B		K07027	Uncharacterised protein family (UPF0104)
group_5807	B			Ricin-type beta-trefoil lectin domain
group_5819	B	MODC	K02017	ABC transporter
group_5825	B		K03823	N-acetyltransferase
group_5833	B		K03545	Involved in protein export. Acts as a chaperone by maintaining the newly synthesized protein in an open conformation (By similarity)
group_5836	B	GLMM	K03431	Catalyzes the conversion of glucosamine-6-phosphate to glucosamine-1-phosphate (By similarity)
group_5838	B			Acyl-ACP thioesterase
group_5975	B	RPIB	K01808	isomerase
group_6338	B
lacR	B	FRUR	K03436	transcriptiol regulator DeoR family
group_6353	B		K04487	cysteine desulfurase (nitrogese metalloclustersbiosynthesis protein NifS) (EC 2.8.1.7)
group_6364	B
group_6372	B		K00077	Ketopantoate reductase
group_6373	B		K01096,K19302	PAP2 family
group_6376	B		K01051	pectinesterase (EC 3.1.1.11)
bdhA_2	B		K19955	alcohol dehydrogese
group_6399	B		K07090,K07120	Membrane protein
group_6413	B		K03296	acriflavin resistance protein
group_7010	B
group_7013	B			Nucleotidyl transferase
group_7015	B	RHLE	K11927	Helicase
alsT_3	B		K03310,K11626	amino acid carrier protein
group_7039	B		K03324	Pi-cotransporter
group_7041	B
group_7043	B
group_7050	B			Lipid kise, YegS Rv2252 BmrU family
group_7070	B			acetyltransferase, (GT) family
lgt	B	LGT	K13292	Transfers the N-acyl diglyceride group on what will become the N-termil cysteine of membrane lipoproteins (By similarity)
fadD_1	B		K01897	Acyl-CoA synthetases (AMP-forming) AMP-acid ligases II
group_7785	B	MRAY	K01000	First step of the lipid cycle reactions in the biosynthesis of the cell wall peptidoglycan (By similarity)
group_7789	B	YLMH		s4 domain protein
group_7793	B
mrdB	B	MRDB	K05837	Rod shape-determining protein rodA
group_7802	B
group_7808	B			metallophosphoesterase
group_7811	B
group_7820	B		K16788
macB_3	B		K02004	ABC transporter, permease
group_8840	B	MALQ	K00705	4-alpha-glucanotransferase (EC 2.4.1.25)
group_8843	B	RRMA	K00563	Methyltransferase
group_8847	B	GLGB	K00700,K01236	Catalyzes the formation of the alpha-1,6-glucosidic linkages in glycogen by scission of a 1,4-alpha-linked oligosaccharide from growing alpha-1,4-glucan chains and the subsequent attachment of the oligosaccharide to the alpha-1,6 position (By similarity)
ttcA_2	B			Required for the thiolation of cytidine in position 32 of tR, to form 2-thiocytidine (s(2)C32) (By similarity)
group_8869	B			Membrane protein
group_8877	B	SSCG_05382		Membrane protein
group_8879	B			Mate efflux family protein
group_8887	B		K01192	hydrolase family 2, sugar binding
group_8890	B	THIM	K00878	4-methyl-5-beta-hydroxyethylthiazole kise
group_8891	B	THIE	K00788	Condenses 4-methyl-5-(beta-hydroxyethyl)thiazole monophosphate (THZ-P) and 2-methyl-4-amino-5-hydroxymethyl pyrimidine pyrophosphate (HMP-PP) to form thiamine monophosphate (TMP) (By similarity)
group_8892	B	YABB	K00564,K07461,K15460	Methyltransferase
group_8907	B	TRUA	K06173	Formation of pseudouridine at positions 38, 39 and 40 in the anticodon stem and loop of transfer Rs (By similarity)
group_8913	B
group_8914	B		K03327	Mate efflux family protein
group_8925	B		K06147,K06148	Abc transporter
group_8931	B			Pfam:DUF1393
pulA	B	PULA	K01200	Glycogen debranching enzyme
group_10245	C
group_11105	C
group_11351	C			transcriptiol regulator
ppk	C	PPK	K00937	Catalyzes the reversible transfer of the termil phosphate of ATP to form a long-chain polyphosphate (polyP) (By similarity)
group_11353	C	SCLAV_1770		Radical SAM-linked protein
group_11354	C	LEPB	K03100	Sigl peptidase i
group_11356	C	YHBJ	K06958	Displays ATPase and GTPase activities (By similarity)
group_11359	C			Xylose isomerase domain protein TIM barrel
slt	C		K08309	lytic transglycosylase
rsmB	C	SUN	K03500	ribosomal R small subunit methyltransferase
group_11379	C
group_11381	C			Mate efflux family protein
group_11382	C	CBID	K02006,K02188	May catalyze the methylation of C-1 in cobalt-precorrin- 5 and the subsequent extrusion of acetic acid from the resulting intermediate to form cobalt-precorrin-6A (By similarity)
yitU	C		K07024	hydrolase
btuR	C	COBO	K19221	Cob-I-yrinic acid a,c-diamide adenosyltransferase
group_11386	C			peptidase M23
rsuA	C	RSUA	K06178,K06183	Pseudouridine synthase
nspC	C	NSPC	K13747	Catalyzes the decarboxylation of carboxynorspermidine and carboxyspermidine (By similarity)
glcK_1	C	GLK	K00845	ROK family
lytR	C			Response regulator of the LytR AlgR family
group_11396	C
group_11398	C
group_11403	C
ci	C	CI	K03742,K03743	competence damage-inducible protein
group_11406	C			gdsl-like
sbcD	C	SBCD	K03547	SbcCD D subunit
yfcE_2	C	YSNB	K07095	Phosphodiesterase, mj0936 family
group_11415	C
group_11418	C			Protein of unknown function (DUF2628)
mdlB	C	CYDD	K06147,K06148,K16013	ABC, transporter
degV	C	SSCG_06117		degv family
group_11425	C
group_11426	C			holin, SPP1 family
group_11427	C
malQ_2	C	MALQ	K00705	4-alpha-glucanotransferase (EC 2.4.1.25)
group_11429	C
group_11430	C		K03613	DH ubiquinone oxidoreductase subunit
yeeO_3	C		K03327	Mate efflux family protein
pepV_2	C		K01439	Dipeptidase
group_11438	C	TRUA	K06173	Formation of pseudouridine at positions 38, 39 and 40 in the anticodon stem and loop of transfer Rs (By similarity)
group_11439	C
group_11441	C	DACA1	K01286,K07258	carboxypeptidase
apeB	C	APEB	K01267	M18 family aminopeptidase
lcfB_2	C	FADD7	K00666,K01897	amp-dependent synthetase and ligase
group_11445	C	YLBB	K02004	abc transporter permease protein
group_11446	C	PLSC	K00655	Acyl-transferase
group_11447	C	CMK	K00945,K13799	Cytidine monophosphate kise
group_11448	C		K02051	ABC-type nitrate sulfote bicarbote transport
group_11449	C
group_11450	C	SPOVAD	K06406	stage V sporulation protein ad
vanYB	C		K07260	carboxy-peptidase
group_11452	C			Nitroreductase
spoVT	C	SPOVT	K04769	stage v sporulation protein t
spoVD	C	FTSI	K03587,K08384,K08724,K12552,K12556	Stage V sporulation protein D
dD	C	DD	K00969,K01488	Catalyzes the reversible adenylation of nicotite mononucleotide (MN) to nicotinic acid adenine dinucleotide (AD) (By similarity)
group_11458	C		K06872	beta-propeller domains of methanol dehydrogese type
group_11460	C			protein, conserved in bacteria
yfkN	C	SASH	K01081,K01119,K11751	5'-nucleotidase
mreC	C	MREC	K03570	Involved in formation and maintence of cell shape (By similarity)
group_11464	C
group_11465	C			Catalyzes the synthesis of dihydrouridine, a modified base found in the D-loop of most tRs (By similarity)
group_11467	C
group_11470	C			Regulatory protein, P-II
scpA	C	SCPA	K05896	Participates in chromosomal partition during cell division. May act via the formation of a condensin-like complex containing Smc and ScpB that pull D away from mid-cell into both cell halves (By similarity)
group_11472	C	SPOIVFB		Peptidase M50
group_11479	C	OCAR_6752	K09765	D integration recombition invertion protein
mepA_10	C			Mate efflux family protein
group_11481	C	PLNI	K07052	CAAX amino termil protease family
group_11486	C
group_11488	C			Membrane protein
group_11493	C			Transcriptiol regulator
group_11497	C		K02005	Efflux transporter rnd family, mfp subunit
group_14782	C			Transglycosylase associated protein
group_14783	C	PERR	K03711,K09825	regulator Fur family
group_14784	C
group_14785	C
group_14786	C	PHOR	K07636	Histidine kise
group_14790	C			Xylose isomerase domain-containing protein
group_14791	C			Oxidoreductase family, C-termil alpha/beta domain
iolG	C		K00010	Oxidoreductase domain protein
dxs	C	DXS	K01662	Catalyzes the acyloin condensation reaction between C atoms 2 and 3 of pyruvate and glyceraldehyde 3-phosphate to yield 1-deoxy-D-xylulose-5-phosphate (DXP) (By similarity)
group_14794	C	YUID	K09775	Acid phosphatase vadium-dependent haloperoxidase related
xseA	C	XSEA	K03601	Bidirectiolly degrades single-stranded D into large acid-insoluble oligonucleotides, which are then degraded further into small acid-soluble oligonucleotides (By similarity)
group_14797	C	NT5E	K01091	Hydrolase
group_14798	C			protein, YerC YecD
group_14804	C			Membrane protein
oppA	C		K15580	ABC, transporter
group_14807	C	THIN	K00949	thiamine
prkC	C	PRKC	K08884,K12132	serine threonine protein kise
stp	C	STP	K01090,K20074	Phosphatase
group_14813	C		K07720	Transcriptiol regulator, ARAC family
rpoE	C		K03088	r polymerase sigma factor
group_14817	C			Fucose 4-O-acetylase and related acetyltransferases
group_14822	C		K02004	ABC transporter, permease
group_14823	C			Protein of unknown function (DUF1312)
group_14824	C
group_14825	C		K03183	Methyltransferase
group_14826	C			Mate efflux family protein
group_14827	C			flavodoxin family
group_14828	C		K00219	DH flavin oxidoreductase DH oxidase
pspB	C	COBC	K01834,K02226,K15634	phosphoglycerate mutase
hpr	C	HPRA	K00018	dehydrogese
group_14833	C
group_14834	C
ftsX	C	FTSX	K09811	Part of the ABC transporter FtsEX involved in
group_14891	C			acetyltransferase, (GT) family
group_14892	C
group_14893	C
group_14894	C	YSH1	K07576	Metallo-Beta-Lactamase
epsJ	C	EPSV		glycosyltransferase group 2 family protein
group_14898	C		K07001	Phospholipase, patatin family
group_14908	C		K02003,K02004	Part of the ABC transporter complex MacAB involved in macrolide export. Transmembrane domains (TMD) form a pore in the inner membrane and the ATP-binding domain (NBD) is responsible for energy generation (By similarity)
group_14909	C		K06950	HD domain protein
galK_2	C		K00849	Catalyzes the transfer of the gamma-phosphate of ATP to D-galactose to form alpha-D-galactose-1-phosphate (Gal-1-P) (By similarity)
group_14912	C
purR	C		K02529,K03604	Transcriptiol regulator, LacI family
group_14919	C		K01421	X-X-X-Leu-X-X-Gly heptad repeats
group_14920	C			Transcriptiol regulator, TetR family
group_14921	C		K03296	acriflavin resistance protein
mepA_4	C			Mate efflux family protein
group_14927	C			Histidine kise
abrB	C	ABRB	K06284	Transcriptiol regulator, abrb family
group_14929	C	PLDB	K01048	alpha beta
group_14932	C			Transcriptiol regulator
niaR	C	YRXA	K07105	3H domain protein
group_14934	C		K01234	alpha amylase, catalytic
tig_2	C	TIG	K01802,K03545	Involved in protein export. Acts as a chaperone by maintaining the newly synthesized protein in an open conformation
group_14937	C			Stress responsive A B Barrel Domain
group_14938	C	ATPF	K02109	Component of the F(0) channel, it forms part of the peripheral stalk, linking F(1) to F(0) (By similarity)
group_14940	C			Iron dependent repressor, N-termil D binding domain
group_14941	C
group_14942	C	YXIO	K06902	major facilitator superfamily
group_14943	C
group_14944	C
group_14945	C	AROQ	K00457,K03786,K16021	Catalyzes a trans-dehydration via an enolate intermediate (By similarity)
group_14946	C		K00014	shikimate
group_14947	C	PLSC	K00655,K15781	Acyl-transferase
mepA_3	C			Mate efflux family protein
rsxD	C		K03614	DH ubiquinone oxidoreductase, subunit RnfD
rnfA_1	C		K03617	Rnf-Nqr subunit, membrane protein
group_14951	C			conserved protein UCP033563
group_14952	C		K03308	Transporter
group_14957	C			Glycosyl transferase, family 2
group_14959	C			cation diffusion facilitator family transporter
group_14960	C	SSCG_06117		degv family
group_14962	C
group_14965	C			Pfam:DUF1393
group_14966	C			Peptidase family M23
group_14967	C		K02050	abc transporter permease protein
group_14968	C
group_14969	C
group_14975	C			acetyltransferase, (GT) family
group_14980	C	YNII		Zinc finger domain
group_14982	C			Sre associated golgi protein
group_14983	C
group_14987	C
group_14992	C	BGXA	K05349	glycoside hydrolase, family 3 domain protein
group_14993	C
group_14996	C			Nitroreductase
group_14999	C	FTSL		cell division protein, FtsL
group_15004	C		K07011	Glycosyl transferase, family 2
group_15005	C		K03545	Involved in protein export. Acts as a chaperone by maintaining the newly synthesized protein in an open conformation (By similarity)
group_15006	C
group_15007	C			alpha/beta hydrolase fold
group_1501	C			Cell surface protein
group_15013	C
group_15017	C	YDEC		Transcriptiol regulator, ARAC family
group_15018	C			Inherit from COG: domain protein
ywiE_2	C	CLS	K06131	Catalyzes the reversible phosphatidyl group transfer from one phosphatidylglycerol molecule to another to form cardiolipin (CL) (diphosphatidylglycerol) and glycerol (By similarity)
group_15020	C			YitT family
group_15021	C	CDSA	K00981	Phosphatidate cytidylyltransferase
scpB	C	SCPB	K06024	Participates in chromosomal partition during cell division. May act via the formation of a condensin-like complex containing Smc and ScpA that pull D away from mid-cell into both cell halves (By similarity)
group_15028	C	YHCF	K07979	TRANSCRIPTIOl REGULATOR GntR family
group_15037	C		K08174	Major Facilitator
group_15038	C	SP_1519		acetyltransferase, (GT) family
group_15039	C
group_15043	C	SP_0742		degv family
group_15044	C	CLS	K06131	Catalyzes the reversible phosphatidyl group transfer from one phosphatidylglycerol molecule to another to form cardiolipin (CL) (diphosphatidylglycerol) and glycerol (By similarity)
group_15045	C
group_15053	C
group_15054	C			Vanz family
group_15056	C	GMK	K00942	Essential for recycling GMP and indirectly, cGMP (By similarity)
group_15057	C			Hydrid cluster protein-associated redox disulfide domain protein
gltR	C	YWQM		Transcriptiol regulator
group_1878	C		K00067	dTDP-4-dehydrorhamnose reductase
prmC	C	PRMC	K02493,K07320	Methylates the class 1 translation termition release factors RF1 PrfA and RF2 PrfB on the glutamine residue of the universally conserved GGQ motif (By similarity)
group_2066	C	YQEC	K07141	selenium-dependent hydroxylase accessory protein YqeC
group_2067	C
ygfA	C	FTHC	K01934	5-formyltetrahydrofolate cyclo-ligase
cca	C	CCA	K00970,K00974,K01992	Catalyzes the addition and repair of the essential 3'- termil CCA sequence in tRs without using a nucleic acid template. Adds these three nucleotides in the order of C, C, and A to the tR nucleotide-73, using CTP and ATP as substrates and producing inorganic pyrophosphate
group_22969	C
group_24189	C	SPOIID	K06381	SpoIID LytB domain protein
thiE	C	THIE	K00788	Condenses 4-methyl-5-(beta-hydroxyethyl)thiazole monophosphate (THZ-P) and 2-methyl-4-amino-5-hydroxymethyl pyrimidine pyrophosphate (HMP-PP) to form thiamine monophosphate (TMP) (By similarity)
group_25211	C			Conserved Protein
group_2662	C		K01448	n-acetylmuramoyl-l-alanine amidase
group_27110	C
group_27365	C	FTSI	K03587,K08384,K08724,K12552,K12556	Stage V sporulation protein D
miaA	C	MIAA	K00791	Catalyzes the transfer of a dimethylallyl group onto the adenine at position 37 in tRs that read codons beginning with uridine, leading to the formation of N6-(dimethylallyl)adenosine (i(6)A) (By similarity)
uidB	C			Inherit from COG: symporter activity
group_2940	C	SPOIIR	K06387	stage ii sporulation protein r
group_3058	C			Polysaccharide deacetylase
group_3059	C	PUCB	K00087,K07141	4-diphosphocytidyl-2c-methyl-d-erythritol synthase
group_30810	C
group_3107	C	HISA	K01814	Phosphoribosylformimino-5-aminoimidazole carboxamide ribotide isomerase
group_3127	C		K06940	Pfam:UPF0153
group_3301	C	CAPA	K07282	Capsule synthesis protein
group_3315	C			Inherit from COG: Metal Dependent Phosphohydrolase
group_3346	C
group_3390	C			Pfam:DUF1393
aroD	C	AROD	K03785	Type I DHQase
group_3617	C
group_3620	C		K06889	Hydrolase
group_3657	C	YTQB		rR Methylase
group_3695	C			hydrolase, family 25
group_3721	C		K02334	D metabolism protein
group_3985	C			peptidase
group_3997	C
cutC	C	CUTC	K06201	copper homeostasis protein cutc
group_4030	C	MSMK	K02010,K10112	ABC transporter, ATP-binding protein
group_4042	C	GALU	K00963,K01840	UTP-glucose-1-phosphate uridylyltransferase
group_4046	C	DRP35	K01053,K02352	Exhibits lactose activity. Acts in cells with perturbed membrane integrity and is possibly related to the membrane homeostasis
group_4079	C
group_4091	C			integral membrane protein
group_4222	C	FTSI	K05515	penicillin-binding protein
group_4425	C	YBAV	K02237	competence protein ComEA helix-hairpin-helix repeat protein
group_4439	C
fdhD	C	FDHD	K02379	Necessary for formate dehydrogese activity (By similarity)
acm	C			hydrolase, family 25
group_4546	C	PRS	K00948	Phosphoribosyl pyrophosphate synthase
murB	C	MURB	K00075	Cell wall formation (By similarity)
group_4898	C
group_4931	C
group_4957	C			Histidine kise
group_5023	C
group_5047	C	RFBA	K00973	Catalyzes the formation of dTDP-glucose, from dTTP and glucose 1-phosphate, as well as its pyrophosphorolysis (By similarity)
group_5442	C
group_5455	C		K06396	Inherit from NOG: stage iii sporulation protein ag
group_5477	C	BIOY	K02014,K03523	bioY protein
group_5524	C
group_5540	C
group_5563	C	RADC	K03630	D repair protein (RadC
tmcAL	C	YLBM		UPF0348 protein
group_5956	C			transcriptiol regulator PadR family
mutL	C	MUTL	K03572	This protein is involved in the repair of mismatches in D. It is required for dam-dependent methyl-directed D mismatch repair. May act as a molecular matchmaker , a protein that promotes the formation of a stable complex between two or more D-binding proteins in an ATP-dependent manner without itself being part of a fil effector complex (By similarity)
group_5965	C
group_5981	C			copper chaperone
yfcE_1	C	YFCE	K07095	Phosphodiesterase
group_5986	C	MEPA	K18908	Mate efflux family protein
group_6001	C			IA, variant 3
group_6022	C			transcriptiol regulator), MarR family
group_6034	C
group_6039	C
group_6043	C
fbpC	C		K02049	ABC transporter
group_6069	C			Protein of unknown function (DUF1622)
rasP	C	RSEP	K11749	Membrane-associated zinc metalloprotease
group_6075	C			esterase
yerB	C	YERB		secreted protein
rnz	C	RNZ	K00784	Zinc phosphodiesterase, which displays some tR 3'- processing endonuclease activity. Probably involved in tR maturation, by removing a 3'-trailer from precursor tR (By similarity)
group_6547	C
group_6557	C
cbiC	C	COBH	K06042	Precorrin-8x methylmutase
mnmA_1	C	MNMA	K00566	Catalyzes the 2-thiolation of uridine at the wobble position (U34) of tR, leading to the formation of s(2)U34 (By similarity)
lacX_1	C			aldose 1-epimerase
group_6574	C
tabA	C	SP_1680		YhcH YjgK YiaL family protein
group_6583	C		K16788
group_6599	C		K02040	phosphate abc transporter
group_6613	C
group_6614	C			TM2 domain
group_6628	C			(LipO)protein
maf	C	MAF	K06287	MAF-like protein
group_6660	C			Membrane protein
group_6823	C	RECX	K03565	Modulates RecA activity (By similarity)
yerB_1	C	YERB		secreted protein
group_6834	C		K17686
group_7257	C			Protein of unknown function (DUF3343)
lcfB_1	C		K01897	Acyl-CoA synthetases (AMP-forming) AMP-acid ligases II
group_7269	C		K07027	Uncharacterised protein family (UPF0104)
group_7271	C		K02242	Phosphoribosyl transferase domain
group_7282	C
group_7285	C
group_7302	C
group_7333	C	THIM	K00878	4-methyl-5-beta-hydroxyethylthiazole kise
group_7344	C	BMUL_3731		Protein of unknown function (DUF1653)
group_7362	C			Transcriptiol regulator, MarR family
group_7527	C
group_7747	C	MUTX	K03574	mutator MutT protein
group_8175	C	XSEB	K03602	Bidirectiolly degrades single-stranded D into large acid-insoluble oligonucleotides, which are then degraded further into small acid-soluble oligonucleotides (By similarity)
pnbA	C	PNBA	K03929	Carboxylesterase family
fadD3	C		K01897	AMP-binding enzyme
cobD_2	C	COBD	K00817,K04720	decarboxylase
group_8197	C		K02334	phage SPO1 D polymerase-related protein
group_8201	C	SP_1680		YhcH YjgK YiaL family protein
group_8207	C
group_8211	C			Bacterial membrane protein
group_8212	C
phoU	C	PHOU	K02039	Plays a role in the regulation of phosphate uptake
pepV_1	C		K01439	Dipeptidase
group_8220	C
group_8221	C			5-bromo-4-chloroindolyl phosphate hydrolysis protein
group_8232	C
group_8254	C			TM2 domain
group_8255	C		K01190	Glycosyl hydrolase family 2, sugar binding domain protein
group_8270	C
hisC	C	HISC	K00817	Imidazole acetol-phosphate transamise
group_8284	C	PAT	K03823	#NAME?
group_8286	C		K03571	Rod shape-determining protein MreD
group_8293	C			transglutamise domain-containing protein
group_8299	C	ERIC		Chloride channel
group_8305	C	BT4646
group_8319	C	YOEA		Mate efflux family protein
trmO	C	YAEB		Methyltransferase, YaeB family
group_8324	C
group_8328	C		K00297,K00547	Methylenetetrahydrofolate reductase
group_8330	C
apbE	C	APBE	K03734	ApbE family
group_9403	C			Protein of unknown function (DUF2812)
group_9404	C	YLMH		s4 domain protein
group_9405	C		K07024	hydrolase
whiA	C	WHIA	K09762	May be required for sporulation (By similarity)
group_9409	C	ARGR	K03402	Regulates arginine biosynthesis genes (By similarity)
group_9414	C
mepA_11	C	YOEA		Mate efflux family protein
cobQ	C	COBQ	K02006,K02232	catalyzes amidations at positions B, D, E, and G on adenosylcobyrinic A,C-diamide. NH(2) groups are provided by glutamine, and one molecule of ATP is hydrogenolyzed for each amidation (By similarity)
group_9425	C		K02016	Periplasmic binding protein
group_9429	C			transcriptiol regulator), MarR family
ykoD	C	SP_0483	K16786,K16787	ABC transporter, ATP-binding protein
group_9434	C	NFED		nodulation efficiency protein D
group_9435	C		K15580	Oligopeptide-binding protein
group_9442	C	DUSB	K05540	Catalyzes the synthesis of dihydrouridine, a modified base found in the D-loop of most tRs (By similarity)
mepA_1	C			Mate efflux family protein
group_9446	C		K03088	Sigma-70, region 4
ptsI_1	C		K08483	phosphoenolpyruvate--protein phosphotransferase
group_9449	C
group_9453	C
ispE	C	ISPE	K00919	Catalyzes the phosphorylation of the position 2 hydroxy group of 4-diphosphocytidyl-2C-methyl-D-erythritol (By similarity)
group_9458	C			Membrane protein
group_9463	C
group_9464	C	PFKB	K00882,K00917,K16370	1-phosphofructokise
group_9466	C	PITRM1	K06972	peptidase
group_9472	C	HTRA	K04771	protease
aroA	C	AROA	K00800	5-enolpyruvylshikimate-3-phosphate synthase
group_9474	C		K19337	RpiR family Transcriptiol regulator
group_9475	C		K07651	Histidine kise
group_9476	C
rlmA	C	RRMA	K00563	Methyltransferase
group_9482	C
group_9483	C		K07284	(sortase) family
group_9486	C
gph	C	GPH	K01091	HAD-superfamily hydrolase subfamily IA
group_9489	C		K07126	Sel1 domain protein repeat-containing protein
group_9490	C			Bacterial surface proteins containing Ig-like domains
group_9494	C	MAM		Anti-inflammatory protein from Faecalibacterium prausnitzii, identified by Quevrain et al. 2015 ( ﻿doi: 10.1136/GUTJNL-2014-307649 )
group_9499	C			exonuclease
group_9500	C	SLEC		Peptidoglycan binding domain protein
group_9507	C	PTP	K01104	protein tyrosine serine phosphatase
group_9522	C
group_9532	C	KTRB	K03498	Potassium uptake protein
pdxY	C	PDXK	K00868	Pyridoxal kise
group_10922	C			Dinitrogese iron-molybdenum cofactor
group_11361	C	HSLO	K04083	Redox regulated molecular chaperone. Protects both thermally unfolding and oxidatively damaged proteins from irreversible aggregation. Plays an important role in the bacterial defense system toward oxidative stress (By similarity)
group_11365	C	GLDG	K01992	transport system
group_11368	C	MYCA	K10254	Myosin-Cross-Reactive Antigen
group_11384	C
group_11395	C
group_11421	C		K07043	Protein of unknown function DUF45
group_11455	C	DPRA	K04096	D protecting protein DprA
group_11483	C	SP_2225		peptidase, M16
group_13765	C		K03641
group_1445	C	COMEC	K02238	ComEC rec2-like protein
group_14788	C
group_14789	C		K06397
group_14799	C		K07025	had-superfamily hydrolase, subfamily ia, variant
group_14800	C	POTD	K11069	ABC transporter
pepE	C	PEPC	K01372	aminopeptidase c
yjmB_2	C		K03292	sugar (Glycoside-Pentoside-Hexuronide) transporter
cbiET	C	COBL	K00595,K02191	Precorrin-6y C5,15-methyltransferase
cbiH	C	COBJ	K05934,K13541	Precorrin-3B C17-methyltransferase
dapF	C	DAPF	K01778	Catalyzes the stereoinversion of LL-2,6- diaminoheptanedioate (L,L-DAP) to meso-diaminoheptanedioate (meso- DAP), a precursor of L-lysine and an essential component of the bacterial peptidoglycan (By similarity)
ftsE	C	FTSE	K09811,K09812	Cell division ATP-binding protein ftsE
group_14895	C	BMUL_3003		Membrane protein
group_14900	C	WECD		#NAME?
group_14924	C		K02027	solute-binding protein
group_14930	C	YDED		Membrane protein
group_14935	C
group_14954	C			Mate efflux family protein
group_14974	C	GLK	K00845	ROK family
group_14977	C
group_14978	C	TMK	K00943	Phosphorylation of dTMP to form dTDP in both de novo and salvage pathways of dTTP synthesis (By similarity)
group_14986	C		K07088	auxin efflux carrier
group_14991	C
group_15000	C	MURF	K01929	Involved in cell wall formation. Catalyzes the fil step in the synthesis of UDP-N-acetylmuramoyl-pentapeptide the precursor of murein (By similarity)
group_15001	C
group_15003	C	PGSA	K00995,K08744	cdp-diacylglycerol-glycerol-3-phosphate 3-phosphatidyltransferase
fdx	C	FER	K05337	Ferredoxin
group_15029	C
group_15035	C
pepD	C	PEPD	K08659	Dipeptidase
group_15046	C	YMFH		peptidase, M16
group_15051	C	KDPD	K07646,K07667	Histidine kise
kdpE_2	C	KDPE	K07667	Response regulator receiver domain protein
group_15065	C		K03972	domain protein
group_1826	C
group_1827	C		K06438	Putative stage IV sporulation protein YqfD
tilS	C	TILS	K04075	Ligates lysine onto the cytidine present at position 34 of the AUA codon-specific tR(Ile) that contains the anticodon CAU, in an ATP-dependent manner. Cytidine is converted to lysidine, thus changing the amino acid specificity of the tR from methionine to isoleucine (By similarity)
yofA	C		K11921	Transcriptiol regulator
group_2112	C
group_2221	C			acetyltransferase, (GT) family
group_2440	C			flavin reductase domain protein
csdA	C	NIFS	K04487,K11717	Cysteine desulfurase
group_2838	C
group_3317	C	MODC	K02017	ABC transporter
group_3369	C
group_3382	C
group_3394	C
group_3685	C
speA_1	C	CAD	K01582,K01583,K01585	decarboxylase
group_4426	C			Peptidase family M50
group_4435	C
group_4438	C		K00087,K07402	Xanthine dehydrogese accessory factor
cbiA	C	COBB	K02224	Responsible for the amidation of carboxylic groups at position A and C of either cobyrinic acid or hydrogenobrynic acid. NH(2) groups are provided by glutamine, and one molecule of ATP is hydrogenolyzed for each amidation (By similarity)
cbiG	C	CBIG	K02189,K13541	biosynthesis protein (CbiG)
fpgS	C	FOLC	K01533,K11754	folylpolyglutamate synthase Dihydrofolate synthase
group_4541	C	RUMAL_2694		D repair protein RadA domain
lyc	C			Peptidoglycan-binding domain 1 protein
yidD	C	YIDD	K08998	Could be involved in insertion of integral membrane proteins into the membrane (By similarity)
rluA	C	RLUC	K06177,K06180	pseudouridine synthase
group_5063	C	PA		Sodium hydrogen exchanger
murAA	C	MURA	K00790	Cell wall formation. Adds enolpyruvyl to UDP-N- acetylglucosamine (By similarity)
group_5454	C
group_5459	C			Membrane protein
group_5460	C	YQEB	K07402	Selenium-dependent molybdenum hydroxylase system protein, YqeB family
puuD	C	SCLAV_4801	K01658,K07010	Glutamine amidotransferase
group_5539	C		K07052	CAAX amino termil protease family
group_5558	C
group_5575	C	SPOIIP	K06385	stage ii sporulation protein p
group_5585	C		K02435,K03790	acetyltransferase, (GT) family
group_5594	C	YQFO		dinuclear metal center protein, YbgI family
group_5690	C			diguanylate cyclase (ggdef)
group_5966	C	YGBA		cytoplasmic protein
rlmCD	C	RLMD	K00557,K03212,K03215	Catalyzes the formation of 5-methyl-uridine at position 1939 (m5U1939) in 23S rR (By similarity)
group_6032	C
group_6072	C
group_6094	C	LGT	K13292	Transfers the N-acyl diglyceride group on what will become the N-termil cysteine of membrane lipoproteins (By similarity)
group_6209	C			Transcriptiol regulator
group_6520	C	SPOIIIAA	K06390	stage iii sporulation protein aa
ylmC	C			sporulation protein, YlmC YmxH family
walK	C			sigl transduction Histidine kise
moeA	C	MOEA	K03750	Molybdenum cofactor synthesis domain protein
sigL	C		K03088	R polymerase sigma factor
group_6598	C	YABB	K00564,K07461,K15460	Methyltransferase
mntP	C	MNTP		Probably functions as a manganese efflux pump (By similarity)
group_6615	C
mltG	C	YCEG	K07082	aminodeoxychorismate lyase
msbA	C		K06147,K18889	ABC transporter
group_6811	C
cbiJ	C	COBK	K05895	reductase
group_7273	C
group_7275	C
fchA	C	FCHA		Methenyltetrahydrofolate cyclohydrolase
gloC	C	GLOB		domain protein
dpaB	C	SPOVFB	K06411	Dipicolinic acid synthetase, b subunit
group_7348	C			Nucleotidyl transferase
group_7365	C			Domain of unknown function (DUF1836)
group_7390	C
group_8173	C	RMAH		Transcriptiol regulator, MarR family
group_8177	C
group_8192	C		K02231	Cobimide kise / cobimide phosphate guanyltransferase
moaA	C	MOAA	K03639	Catalyzes, together with MoaC, the conversion of 5'-GTP to cyclic pyranopterin monophosphate (cPMP or molybdopterin precursor Z) (By similarity)
group_8206	C			YabP family
group_8242	C
group_8244	C
group_8247	C
group_8257	C
group_8263	C			PAP2 Family
yqaB	C	YVDM		HAD-superfamily hydrolase subfamily IA variant 3
group_8297	C
group_8320	C	FOLC	K01533,K11754	folylpolyglutamate synthase Dihydrofolate synthase
group_8321	C		K19002	Glycosyl transferase (Group 1
zupT_2	C		K07238	Mediates zinc uptake. May also transport other divalent cations (By similarity)
gabR	C	TAUR	K00375	Transcriptiol regulator, gntR family
gerBA	C		K06295,K06307	spore germition protein
iscS_1	C		K04487	cysteine desulfurase (nitrogese metalloclustersbiosynthesis protein NifS) (EC 2.8.1.7)
group_9411	C		K01992	ABC-type uncharacterized transport system
group_9426	C			S-layer homology domain
group_9427	C
group_9433	C	FOLD	K01491	Catalyzes the oxidation of 5,10- methylenetetrahydrofolate to 5,10-methenyltetrahydrofolate and then the hydrolysis of 5,10-methenyltetrahydrofolate to 10- formyltetrahydrofolate (By similarity)
group_9447	C			gdsl-like
group_9484	C		K17836	NLP P60 protein
yeeO_2	C		K03327	Mate efflux family protein
group_9488	C
group_9493	C	SPOVAC	K06405	Stage v sporulation protein ac
group_9512	C		K00059,K07124	short-chain dehydrogese reductase
group_9547	C	ARGC	K00145	N-acetyl-gamma-glutamyl-phosphate reductase
group_9776	C		K04486	Diguanylate cyclase
group_11620	D			Protein of unknown function (DUF1622)
group_15246	D
group_7457	D	PEPP	K01262,K01271	peptidase, M24
swrC	D		K03296	acriflavin resistance protein
group_9574	D	MOAB	K01724,K03635,K03638	Molybdenum cofactor synthesis domain protein
group_9591	D	FADD7	K00666,K01897	amp-dependent synthetase and ligase
group_9684	D	COBM	K05936	precorrin-4 C(11)-methyltransferase
group_10047	D		K02040	phosphate abc transporter
group_10058	D		K07027	Uncharacterised protein family (UPF0104)
group_10587	D			hydrolase, family 25
group_10589	D
group_11527	D
group_11529	D	AZLC		Branched-chain amino acid
group_11530	D		K03518	domain protein
group_11531	D	YEDF	K04085	selenium metabolism protein yedf
group_11535	D	RECN	K03631	May be involved in recombitiol repair of damaged D (By similarity)
group_11536	D	YUID	K09775	Acid phosphatase vadium-dependent haloperoxidase related
group_11541	D			Mate efflux family protein
group_11542	D	WHIA	K09762	May be required for sporulation (By similarity)
group_11545	D			Membrane protein
group_11546	D	SCLAV_4550	K07460	UPF0102 protein
group_11549	D			cation diffusion facilitator family transporter
group_11553	D
group_11556	D	PLSC	K00655,K15781	Acyl-transferase
group_11560	D
group_11561	D	YRXA	K07105	3H domain protein
group_11562	D	GLGB	K00700,K01236	Catalyzes the formation of the alpha-1,6-glucosidic linkages in glycogen by scission of a 1,4-alpha-linked oligosaccharide from growing alpha-1,4-glucan chains and the subsequent attachment of the oligosaccharide to the alpha-1,6 position (By similarity)
group_11564	D	AMID	K02034,K15582	abc transporter, permease
group_11565	D	OPPD	K02031,K15583	ATP-binding protein
group_11568	D	MGTE	K06213	magnesium transporter
group_11569	D	PITRM1	K06972	peptidase
group_11570	D	YXIO	K06902	major facilitator superfamily
group_11572	D	YLXM	K09787	Might take part in the sigl recognition particle (SRP) pathway. This is inferred from the conservation of its genetic proximity to ftsY ffh. May be a regulatory protein (By similarity)
group_11573	D	DAPF	K01778	Catalyzes the stereoinversion of LL-2,6- diaminoheptanedioate (L,L-DAP) to meso-diaminoheptanedioate (meso- DAP), a precursor of L-lysine and an essential component of the bacterial peptidoglycan (By similarity)
group_11575	D	MREC	K03570	Involved in formation and maintence of cell shape (By similarity)
group_11577	D
group_11580	D	TRKH	K03498	Low-affinity potassium transport system. Interacts with Trk system potassium uptake protein TrkA (By similarity)
group_11581	D	ISPF	K01770,K12506	Involved in the biosynthesis of isopentenyl diphosphate (IPP) and dimethylallyl diphosphate (DMAPP), two major building blocks of isoprenoid compounds. Catalyzes the conversion of 4- diphosphocytidyl-2-C-methyl-D-erythritol 2-phosphate (CDP-ME2P) to 2-C-methyl-D-erythritol 2,4-cyclodiphosphate (ME-CPP) with a corresponding release of cytidine 5-monophosphate (CMP) (By similarity)
group_11582	D	RECJ	K07462	Single-stranded-D-specific exonuclease (RecJ)
group_11583	D	GLOB		domain protein
group_11587	D	YQEK	K00969	Metal Dependent Phosphohydrolase
group_11590	D
group_11592	D		K07040	Uncharacterized ACR, COG1399
group_11598	D		K06950	HD domain protein
group_11600	D		K00849	Catalyzes the transfer of the gamma-phosphate of ATP to D-galactose to form alpha-D-galactose-1-phosphate (Gal-1-P) (By similarity)
group_11601	D	SUN	K03500	NOL1 NOP2 sun family
group_11603	D	SP_2225		peptidase, M16
uppS	D	UPPS	K00806,K12503	Catalyzes the condensation of isopentenyl diphosphate (IPP) with allylic pyrophosphates generating different type of terpenoids (By similarity)
group_11607	D	YSH1	K07576	Metallo-Beta-Lactamase
group_11609	D	PLDB	K01048	alpha beta
group_11610	D
group_11611	D
group_11612	D		K15580	ABC, transporter
group_11613	D		K05799	transcriptiol regulator
group_11615	D	RRMA	K00563	Methyltransferase
group_11616	D		K07651	Histidine kise
group_11623	D	TRPH	K07053	PHP domain protein
group_11625	D	NOSY2	K01992	ABC transporter
group_11640	D
group_11643	D			exonuclease
group_11648	D	NTPF		H -ATPase, subunit H
group_11649	D	FTSL		cell division protein, FtsL
group_11650	D	SUN	K03500	ribosomal R small subunit methyltransferase
group_11651	D		K04487	cysteine desulfurase (nitrogese metalloclustersbiosynthesis protein NifS) (EC 2.8.1.7)
group_11655	D	SCPB	K06024	Participates in chromosomal partition during cell division. May act via the formation of a condensin-like complex containing Smc and ScpA that pull D away from mid-cell into both cell halves (By similarity)
group_11656	D
group_11661	D		K00548	vitamin B12 dependent methionine synthase activation
group_11671	D	SSCG_06117		degv family
group_11672	D		K03545	Involved in protein export. Acts as a chaperone by maintaining the newly synthesized protein in an open conformation (By similarity)
epsJ_1	D	EPSV		glycosyltransferase group 2 family protein
group_11686	D
group_11691	D	COBH	K06042	Precorrin-8x methylmutase
group_11697	D
group_11699	D	MRDB	K05837	Rod shape-determining protein rodA
group_11701	D	PEPS	K19689	aminopeptidase
group_11706	D	SPOIIAB	K06379	Binds to sigma F and blocks its ability to form an R polymerase holoenzyme (E-sigma F). Phosphorylates SpoIIAA on a serine residue. This phosphorylation may eble SpoIIAA to act as an anti-anti-sigma factor that counteracts SpoIIAB and thus releases sigma F from inhibition (By similarity)
group_11709	D			Bacterial membrane protein
group_11710	D	YFBR	K08722	UPF0207 protein
group_11715	D		K01439	Dipeptidase
group_11718	D	NNR	K01420	Transcriptiol regulator, Crp Fnr family
group_11725	D	FTSE	K09811,K09812	Cell division ATP-binding protein ftsE
dapL_2	D		K00821,K08969,K10206	Involved in the synthesis of meso-diaminopimelate (m-DAP or DL-DAP), required for both lysine and peptidoglycan biosynthesis. Catalyzes the direct conversion of tetrahydrodipicolite to LL-diaminopimelate, a reaction that requires three enzymes in E.coli (By similarity)
group_11727	D	HPRA	K00018,K03778	dehydrogese
group_11728	D			gdsl-like
group_11733	D			Ser Thr phosphatase family protein
yecS	D	GLNP	K02029	amino acid AbC transporter
group_11735	D	GLNQ	K02028	(ABC) transporter
group_11739	D			pyridine nucleotide-disulfide oxidoreductase
group_11745	D		K07183	antar domain protein
group_11748	D		K02051	ABC-type nitrate sulfote bicarbote transport
group_11752	D	YULF		oxidoreductase
group_11758	D		K05985	TOPRIM
group_12110	D		K07003	MMPL family
group_13436	D		K01192	hydrolase family 2, sugar binding
group_15163	D
group_15223	D			esterase
group_15249	D	TRKB	K03499	potassium transporter peripheral membrane
group_15259	D	CLS	K06131	Catalyzes the reversible phosphatidyl group transfer from one phosphatidylglycerol molecule to another to form cardiolipin (CL) (diphosphatidylglycerol) and glycerol (By similarity)
group_2187	D		K03686	DJ domain protein
group_3778	D
group_3787	D	HUTI		amidohydrolase
group_4603	D
group_5126	D			5-bromo-4-chloroindolyl phosphate hydrolysis protein
group_5132	D	MSCL	K03282	Channel that opens in response to stretch forces in the membrane lipid bilayer. May participate in the regulation of osmotic pressure changes within the cell (By similarity)
group_5133	D			transcriptiol regulator BlaI MecI CopY family
group_5636	D	SBCD	K03547	SbcCD D subunit
group_6143	D			Transcriptiol regulator
group_6154	D		K16788
group_6170	D		K00384	reductase
group_6709	D	YTQB		rR Methylase
lptB_2	D		K01995,K01996,K01998	Abc transporter
group_6741	D	CTPC	K01533,K01541,K12950	heavy metal translocating P-type ATPase
group_6756	D	CBID	K02006,K02188	May catalyze the methylation of C-1 in cobalt-precorrin- 5 and the subsequent extrusion of acetic acid from the resulting intermediate to form cobalt-precorrin-6A (By similarity)
group_7410	D
group_7428	D	YDED		Membrane protein
group_7432	D
group_7447	D
group_7483	D		K07024	had-superfamily hydrolase, subfamily iib
group_7487	D		K15736	fad dependent oxidoreductase
group_7758	D	FTSI	K03587,K08384,K08724,K12552,K12556	Stage V sporulation protein D
group_8355	D	LEPB	K03100	Sigl peptidase i
group_8356	D	SCLAV_1770		Radical SAM-linked protein
group_8379	D	CI	K03742,K03743	competence damage-inducible protein
group_8380	D	AMAA	K01436,K01451	amidohydrolase
group_8382	D	PLSY	K08591	Catalyzes the transfer of an acyl group from acyl- phosphate (acyl-PO(4)) to glycerol-3-phosphate (G3P) to form lysophosphatidic acid (LPA). This enzyme utilizes acyl-phosphate as fatty acyl donor, but not acyl-CoA or acyl-ACP (By similarity)
group_8387	D	RSEP	K11749	Membrane-associated zinc metalloprotease
group_8398	D		K03617	Rnf-Nqr subunit, membrane protein
group_8403	D
spoVD_2	D	FTSI	K03587,K08384,K08724,K12552,K12556	Stage V sporulation protein D
group_8417	D	NT5E	K01091	Hydrolase
group_8421	D	BT4646
group_8422	D	SCPA	K05896	Participates in chromosomal partition during cell division. May act via the formation of a condensin-like complex containing Smc and ScpB that pull D away from mid-cell into both cell halves (By similarity)
group_8424	D	LRGA	K05338,K06518	Inhibits the expression or activity of extracellular murein hydrolases by interacting, possibly with LrgB, with the holin-like protein CidA. The LrgAB and CidA proteins may affect the proton motive force of the membrane. May be involved in programmed cell death (PCD), possibly triggering PCD in response to antibiotics and environmental stresses (By similarity)
group_8425	D			fmN-binding domain protein
group_8437	D
group_8438	D		K02016	Periplasmic binding protein
group_8439	D	COBU	K02231	adenosyl cobimide kise adenosyl cobimide phosphate
group_8440	D	BRNQ	K03311	branched-chain amino acid transport system II carrier protein
group_8451	D			Mate efflux family protein
group_8454	D			Oligopeptide transporter, Opt family
group_8455	D			Coenzyme PQQ synthesis protein D (PqqD)
group_8460	D	OGT	K00567	Involved in the cellular defense against the biological effects of O6-methylguanine (O6-MeG) in D. Repairs alkylated guanine in D by stoichiometrically transferring the alkyl group at the O-6 position to a cysteine residue in the enzyme. This is a suicide reaction the enzyme is irreversibly ictivated (By similarity)
group_8461	D	SRTC	K07284	(sortase) family
group_8471	D	DACA1	K01286,K07258	carboxypeptidase
group_8494	D
group_9162	D	DRP35	K01053,K02352	Exhibits lactose activity. Acts in cells with perturbed membrane integrity and is possibly related to the membrane homeostasis
group_9562	D	SELD	K01008	Synthesizes selenophosphate from selenide and ATP (By similarity)
group_9578	D		K00014	shikimate
htrA	D	HTRA	K04771	protease
group_9580	D	GPR	K06012	Initiates the rapid degradation of small, acid-soluble proteins during spore germition (By similarity)
group_9586	D	ILYOP_1738		protein with conserved CXXC pairs
group_9590	D	OPPF	K02032,K10823	oligopeptide ABC transporter, ATP-binding protein
group_9594	D	GPSA	K00057	DPH-dependent glycerol-3-phosphate dehydrogese
group_9598	D
group_9601	D
group_9603	D		K03823	N-acetyltransferase
group_9607	D			Pfam:DUF1696
group_9609	D		K07043	zinc metalloprotease
group_9617	D	POTD	K11069	ABC transporter
group_9636	D		K01897	acyl-CoA synthetases (AMP-forming)
group_9638	D			Sre associated golgi protein
group_9642	D	LACZ	K01190	Glycosyl hydrolase family 2, sugar binding domain protein
group_9653	D	SPOIVFB		Peptidase M50
group_9654	D	YTFJ		sporulation protein ytfj
group_9656	D	ACPS	K00997	Transfers the 4'-phosphopantetheine moiety from coenzyme A to a Ser of acyl-carrier-protein (By similarity)
group_9657	D			Catalyzes the synthesis of dihydrouridine, a modified base found in the D-loop of most tRs (By similarity)
group_9667	D	TADA	K01485,K01487,K01489,K04075,K11991	deamise
group_9669	D	BL05165	K01273	Dipeptidase
group_9677	D	UPPP	K06153	Catalyzes the dephosphorylation of undecaprenyl diphosphate (UPP). Confers resistance to bacitracin (By similarity)
group_9681	D	HISC	K00817	Imidazole acetol-phosphate transamise
fpgS_1	D	FOLC	K01533,K11754	folylpolyglutamate synthase Dihydrofolate synthase
group_9694	D	YHCF	K07979	TRANSCRIPTION REGULATOR GntR family
group_9695	D			protein, conserved in bacteria
group_9707	D
group_9724	D		K07258	carboxy-peptidase
group_9729	D			protein with conserved CXXC pairs
group_9742	D	COAX	K03525	Catalyzes the phosphorylation of pantothete (Pan), the first step in CoA biosynthesis (By similarity)
group_9752	D	HOLA	K02340	D polymerase iii, delta' subunit
group_10005	E	YSH1	K07576	Metallo-Beta-Lactamase
group_10006	E	YDEC		Transcriptiol regulator, ARAC family
group_10007	E		K07088	auxin efflux carrier
group_10012	E		K15580	Oligopeptide-binding protein
group_10013	E	SSCG_06117		degv family
group_10014	E		K00849	Catalyzes the transfer of the gamma-phosphate of ATP to D-galactose to form alpha-D-galactose-1-phosphate (Gal-1-P) (By similarity)
group_10015	E		K06950	HD domain protein
group_10022	E	GLPK	K00864	Key enzyme in the regulation of glycerol uptake and metabolism (By similarity)
group_10024	E	ILVN	K01653	Acetolactate synthase small subunit
group_10026	E
group_10027	E	YXIO	K06902	major facilitator superfamily
group_10029	E	YOEA		Mate efflux family protein
group_10030	E			Pyridoxal-phosphate dependent enzyme
group_10031	E		K02003,K02004	Part of the ABC transporter complex MacAB involved in macrolide export. Transmembrane domains (TMD) form a pore in the inner membrane and the ATP-binding domain (NBD) is responsible for energy generation (By similarity)
group_10033	E	UIDA	K01195	Glycosyl hydrolases family 2, TIM barrel domain
group_10034	E		K03292	sugar (Glycoside-Pentoside-Hexuronide) transporter
group_10037	E		K03088	r polymerase sigma factor
group_10097	E		K15634	phosphoglycerate mutase family protein
group_5065	E	PA		Sodium hydrogen exchanger
group_6212	E			Transcriptiol regulator
group_6856	E	TRUA	K06173	Formation of pseudouridine at positions 38, 39 and 40 in the anticodon stem and loop of transfer Rs (By similarity)
group_6866	E
group_7295	E			HTH_ARAC
group_7560	E		K07007	hi0933 family
group_7562	E	SIGE	K03091	Sigma factors are initiation factors that promote the attachment of R polymerase to specific initiation sites and are then released (By similarity)
group_7567	E	FTSW	K03588,K05837	LPXTG-motif cell wall anchor domain protein
group_7574	E
group_7575	E
group_7584	E
group_7589	E
group_8334	E			Xylose Isomerase Domain-Containing protein
group_8534	E	PHOR	K07636	Histidine kise
group_8536	E	HSLO	K04083	Redox regulated molecular chaperone. Protects both thermally unfolding and oxidatively damaged proteins from irreversible aggregation. Plays an important role in the bacterial defense system toward oxidative stress (By similarity)
group_8538	E		K04487	cysteine desulfurase (nitrogese metalloclustersbiosynthesis protein NifS) (EC 2.8.1.7)
group_8547	E	SPOVT	K04769	stage v sporulation protein t
group_8553	E		K02441	Rhomboid family
group_8554	E
group_8555	E		K08174	Major Facilitator
group_8564	E	PEPC	K01372	aminopeptidase c
group_8568	E	CTPC	K01533,K01541,K12950	heavy metal translocating P-type ATPase
group_8569	E	PTSG	K02755,K02756,K02757,K02777,K02808,K16209	Pts system
group_8571	E		K07183	antar domain protein
group_8575	E			Mate efflux family protein
group_8576	E		K02334	D metabolism protein
group_8577	E	YHJX	K08177	Major Facilitator
group_8578	E			Membrane protein
group_8583	E	LGT	K13292	Transfers the N-acyl diglyceride group on what will become the N-termil cysteine of membrane lipoproteins (By similarity)
group_8592	E	KTRB	K03498	Potassium uptake protein
group_8593	E	RECJ	K07462	Single-stranded-D-specific exonuclease (RecJ)
group_8600	E
group_8602	E	ISPE	K00919	Catalyzes the phosphorylation of the position 2 hydroxy group of 4-diphosphocytidyl-2C-methyl-D-erythritol (By similarity)
group_9230	E			transcriptiol regulator PadR family
group_9830	E	MURD	K01925	Cell wall formation. Catalyzes the addition of glutamate to the nucleotide precursor UDP-N-acetylmuramoyl-L-alanine (UMA) (By similarity)
group_9832	E			transcriptiol regulator
group_9836	E	YHBJ	K06958	Displays ATPase and GTPase activities (By similarity)
group_9837	E	WHIA	K09762	May be required for sporulation (By similarity)
group_9842	E	YUID	K09775	Acid phosphatase vadium-dependent haloperoxidase related
group_9846	E		K07025	had-superfamily hydrolase, subfamily ia, variant
group_9847	E	POTD	K11069	ABC transporter
group_9849	E	NOSY2	K01992	ABC transporter
group_9857	E	NNR	K01420	Transcriptiol regulator, Crp Fnr family
group_9858	E	NHAC	K18218	H antiporter
group_9859	E	EPSV		glycosyltransferase group 2 family protein
group_9861	E		K07001	Phospholipase, patatin family
group_9862	E		K08483	phosphoenolpyruvate--protein phosphotransferase
group_9866	E
group_9868	E	CDSA	K00981	Phosphatidate cytidylyltransferase
group_9871	E	SPOIVFB		Peptidase M50
group_9873	E	GMK	K00942	Essential for recycling GMP and indirectly, cGMP (By similarity)
group_9874	E	SUN	K03500	ribosomal R small subunit methyltransferase
group_9875	E	STP	K01090,K20074	Phosphatase
group_9876	E	PRKC	K08884,K12132	serine threonine protein kise
group_9877	E
group_9879	E			acetyltransferase, (GT) family
group_9881	E		K03617	Rnf-Nqr subunit, membrane protein
group_9882	E		K07651	Histidine kise
group_9883	E	MDSC		Aminoglycoside phosphotransferase
group_9889	E	SP_0483	K16786,K16787	ABC transporter, ATP-binding protein
group_9890	E		K06147,K06148	Abc transporter
group_9892	E
group_9894	E			Mate efflux family protein
group_9898	E	NOC	K03497	Effects nucleoid occlusion by binding relatively nonspecifically to D and preventing the assembly of the division machinery in the vicinity of the nucleoid, especially under conditions that disturb the cell cycle. It helps to coordite cell division and chromosome segregation by preventing the formation of the Z ring through the nucleoid, which would cause chromosome breakage (By similarity)
group_9899	E	APEB	K01267	M18 family aminopeptidase
group_9900	E		K03327	Mate efflux family protein
group_9902	E			Transcriptiol regulator
group_9903	E
group_9922	E	ASCB	K01223	Glycosyl hydrolase family 1
group_9923	E	MURF	K01929	Involved in cell wall formation. Catalyzes the fil step in the synthesis of UDP-N-acetylmuramoyl-pentapeptide the precursor of murein (By similarity)
group_9924	E	FTSI	K03587,K08384,K08724,K12552,K12556	Stage V sporulation protein D
group_9925	E	FTSL		cell division protein, FtsL
group_9928	E	PGSA	K00995,K08744	cdp-diacylglycerol-glycerol-3-phosphate 3-phosphatidyltransferase
group_9930	E			Fumarate reduCtase
group_9936	E	LTAE	K01620	Aldolase
group_9937	E	FOLC	K01533,K11754	folylpolyglutamate synthase Dihydrofolate synthase
group_9938	E		K01439	Dipeptidase
group_9939	E	BMUL_3003		Membrane protein
group_9941	E	NFED		nodulation efficiency protein D
group_9942	E	MREC	K03570	Involved in formation and maintence of cell shape (By similarity)
group_9945	E
group_9946	E
group_9948	E	PLSC	K00655,K15781	Acyl-transferase
group_9949	E			Conserved Protein
group_9950	E	TIG	K01802,K03545	Involved in protein export. Acts as a chaperone by maintaining the newly synthesized protein in an open conformation
group_9953	E	PLSC	K00655	Acyl-transferase
group_9955	E
group_9958	E	SASH	K01081,K01119,K11751	5'-nucleotidase
group_9960	E			Mate efflux family protein
group_9961	E	GLK	K00845	ROK family
group_9962	E	YMFH		peptidase, M16
group_9966	E	SP_0742		degv family
group_9975	E	YSNB	K07095	Phosphodiesterase, mj0936 family
group_9977	E
group_9979	E	VIRR		response regulator
group_9980	E	BGLB	K05349	Beta-glucosidase-related glycosidases (EC 3.2.1.21)
group_9981	E	AMAA	K01436,K01451	amidohydrolase
group_9985	E
group_9988	E	TRXA	K03671	Thioredoxin
group_9991	E
group_9992	E	UDK	K00876	uridine kise
group_9993	E			YabP family
group_9994	E		K13052	septum formation initiator
group_9996	E	ATPF	K02109	Component of the F(0) channel, it forms part of the peripheral stalk, linking F(1) to F(0) (By similarity)
